# Supplementary material for: Towards computable taxonomic knowledge: Leveraging nanopublications for sharing new synonyms in the Madagascan genus Helictopleurus (Coleoptera, Scarabaeinae)
Source: Biodivers Data J. 2024 Jun 14;12:e120304. doi: 10.3897/BDJ.12.e120304 (PMC11193050; doi:10.3897/BDJ.12.e120304)
Supplement: XML Treatment for Helictopleurus halffteri [file BDJ.12.e120304-treatment1.xml]

<!DOCTYPE tp:taxon-treatment
  PUBLIC "-//TaxonX//DTD Taxonomic Treatment Publishing DTD v0 20100105//EN" "tax-treatment-NSO.dtd">
<tp:taxon-treatment xmlns:tp="http://www.plazi.org/taxpub"><tp:treatment-meta><mixed-citation publication-type="journal"><person-group><name><surname>Rossini</surname><given-names>Michele</given-names></name><name><surname>Montanaro</surname><given-names>Giulio</given-names></name><name><surname>Montreuil</surname><given-names>Olivier</given-names></name><name><surname>Tarasov</surname><given-names>Sergei</given-names></name></person-group><article-title>Towards computable taxonomic knowledge: Leveraging nanopublications for sharing new synonyms in the Madagascan genus <italic><tp:taxon-name><tp:taxon-name-part taxon-name-part-type="genus" reg="Helictopleurus">Helictopleurus</tp:taxon-name-part></tp:taxon-name></italic> (<tp:taxon-name><tp:taxon-name-part taxon-name-part-type="order">Coleoptera</tp:taxon-name-part></tp:taxon-name>, <tp:taxon-name><tp:taxon-name-part taxon-name-part-type="subfamily">Scarabaeinae</tp:taxon-name-part></tp:taxon-name>)</article-title><source>Biodivers Data J</source><day>14</day><month>06</month><year>2024</year><volume>12</volume><pub-id pub-id-type="doi">10.3897/BDJ.12.e120304</pub-id></mixed-citation></tp:treatment-meta><tp:nomenclature><tp:taxon-name>
            <object-id xmlns:xlink="http://www.w3.org/1999/xlink" content-type="arpha" xlink:type="simple">43A4641C-8844-5318-824D-032B591C0166</object-id>
            <tp:taxon-name-part taxon-name-part-type="genus">Helictopleurus</tp:taxon-name-part>
            <tp:taxon-name-part taxon-name-part-type="species">halffteri</tp:taxon-name-part>
          </tp:taxon-name><tp:taxon-authority>Balthasar 1964</tp:taxon-authority><tp:nomenclature-citation-list><tp:nomenclature-citation><tp:taxon-name>
                <tp:taxon-name-part taxon-name-part-type="genus" reg="Helictopleurus">Helictopleurus</tp:taxon-name-part>
                <tp:taxon-name-part taxon-name-part-type="species" reg="halffteri">halffteri</tp:taxon-name-part>
              </tp:taxon-name><comment> <xref ref-type="bibr" rid="B10465343">Balthasar 1964</xref>: 623 (Figs <xref ref-type="fig" rid="F11134330">2</xref><xref ref-type="fig" rid="F11134336">b</xref>, <xref ref-type="fig" rid="F11135210">3</xref><xref ref-type="fig" rid="F11135218">d</xref>); <xref ref-type="bibr" rid="B10465473">Montreuil 2005b</xref>: 346;</comment></tp:nomenclature-citation><tp:nomenclature-citation><tp:taxon-name>
                <tp:taxon-name-part taxon-name-part-type="genus" reg="Helictopleurus"/>
                <tp:taxon-name-part taxon-name-part-type="species" reg="halffteri "/>
              </tp:taxon-name><comment><italic><tp:taxon-name><tp:taxon-name-part taxon-name-part-type="genus" reg="Helictopleurus">Helictopleurus</tp:taxon-name-part><tp:taxon-name-part taxon-name-part-type="species" reg="dorbignyi">dorbignyi</tp:taxon-name-part></tp:taxon-name></italic> <xref ref-type="bibr" rid="B10465462">Montreuil 2005a</xref>: 123 (<bold>syn. nov.</bold>) (Figs <xref ref-type="fig" rid="F11134330">2</xref><xref ref-type="fig" rid="F11134335">a</xref>, <xref ref-type="fig" rid="F11135210">3</xref><xref ref-type="fig" rid="F11135218">d</xref>);</comment></tp:nomenclature-citation></tp:nomenclature-citation-list></tp:nomenclature><tp:treatment-sec sec-type="materials"><title>Materials</title><list list-type="alpha-lower" list-content="occurrences"><list-item><p><bold>Type status:</bold> <named-content xmlns:xlink="http://www.w3.org/1999/xlink" content-type="dwc:typeStatus" xlink:type="simple">Holotype</named-content>. <bold>Occurrence:</bold> individualCount: <named-content xmlns:xlink="http://www.w3.org/1999/xlink" content-type="dwc:individualCount" xlink:type="simple">1</named-content>; sex: <named-content xmlns:xlink="http://www.w3.org/1999/xlink" content-type="dwc:sex" xlink:type="simple">female</named-content>; lifeStage: <named-content xmlns:xlink="http://www.w3.org/1999/xlink" content-type="dwc:lifeStage" xlink:type="simple">adult</named-content>; preparations: <named-content xmlns:xlink="http://www.w3.org/1999/xlink" content-type="dwc:preparations" xlink:type="simple">dry</named-content>; disposition: <named-content xmlns:xlink="http://www.w3.org/1999/xlink" content-type="dwc:disposition" xlink:type="simple">in collection</named-content>; occurrenceID: <named-content xmlns:xlink="http://www.w3.org/1999/xlink" content-type="dwc:occurrenceID" xlink:type="simple">CFD3997A-2906-5551-BCF5-C12E9C1DFE2F</named-content>; <bold>Taxon:</bold> scientificName: <named-content xmlns:xlink="http://www.w3.org/1999/xlink" content-type="dwc:scientificName" xlink:type="simple"><tp:taxon-name><tp:taxon-name-part taxon-name-part-type="genus" reg="Helictopleurus">Helictopleurus</tp:taxon-name-part><tp:taxon-name-part taxon-name-part-type="species" reg="halffteri">halffteri</tp:taxon-name-part></tp:taxon-name> Balthasar, 1963</named-content>; namePublishedIn: <named-content xmlns:xlink="http://www.w3.org/1999/xlink" content-type="dwc:namePublishedIn" xlink:type="simple">Balthasar V. 1964. Neue Oniticellinen-Arten. (119. Beitrag zur Kenntnis der <tp:taxon-name><tp:taxon-name-part taxon-name-part-type="superfamily">Scarabaeoidea</tp:taxon-name-part></tp:taxon-name> (<tp:taxon-name><tp:taxon-name-part taxon-name-part-type="order">Coleoptera</tp:taxon-name-part></tp:taxon-name>)). Beiträge zur Entomologie, 14(5-6):619–624</named-content>; class: <named-content xmlns:xlink="http://www.w3.org/1999/xlink" content-type="dwc:class" xlink:type="simple"><tp:taxon-name><tp:taxon-name-part taxon-name-part-type="class">Insecta</tp:taxon-name-part></tp:taxon-name></named-content>; order: <named-content xmlns:xlink="http://www.w3.org/1999/xlink" content-type="dwc:order" xlink:type="simple"><tp:taxon-name><tp:taxon-name-part taxon-name-part-type="order">Coleoptera</tp:taxon-name-part></tp:taxon-name></named-content>; family: <named-content xmlns:xlink="http://www.w3.org/1999/xlink" content-type="dwc:family" xlink:type="simple"><tp:taxon-name><tp:taxon-name-part taxon-name-part-type="family">Scarabaeidae</tp:taxon-name-part></tp:taxon-name></named-content>; genus: <named-content xmlns:xlink="http://www.w3.org/1999/xlink" content-type="dwc:genus" xlink:type="simple"><tp:taxon-name><tp:taxon-name-part taxon-name-part-type="genus">Helictopleurus</tp:taxon-name-part></tp:taxon-name></named-content>; specificEpithet: <named-content xmlns:xlink="http://www.w3.org/1999/xlink" content-type="dwc:specificEpithet" xlink:type="simple"><tp:taxon-name><tp:taxon-name-part taxon-name-part-type="genus" reg="Helictopleurus"/><tp:taxon-name-part taxon-name-part-type="species" reg="halffteri">halffteri</tp:taxon-name-part></tp:taxon-name></named-content>; taxonRank: <named-content xmlns:xlink="http://www.w3.org/1999/xlink" content-type="dwc:taxonRank" xlink:type="simple">species</named-content>; scientificNameAuthorship: <named-content xmlns:xlink="http://www.w3.org/1999/xlink" content-type="dwc:scientificNameAuthorship" xlink:type="simple">Balthasar, 1963</named-content>; nomenclaturalCode: <named-content xmlns:xlink="http://www.w3.org/1999/xlink" content-type="dwc:nomenclaturalCode" xlink:type="simple">ICZN</named-content>; taxonomicStatus: <named-content xmlns:xlink="http://www.w3.org/1999/xlink" content-type="dwc:taxonomicStatus" xlink:type="simple">accepted</named-content>; <bold>Location:</bold> continent: <named-content xmlns:xlink="http://www.w3.org/1999/xlink" content-type="dwc:continent" xlink:type="simple">Africa</named-content>; country: <named-content xmlns:xlink="http://www.w3.org/1999/xlink" content-type="dwc:country" xlink:type="simple">Madagascar</named-content>; locality: <named-content xmlns:xlink="http://www.w3.org/1999/xlink" content-type="dwc:locality" xlink:type="simple">Antsianaka</named-content>; <bold>Identification:</bold> identifiedBy: <named-content xmlns:xlink="http://www.w3.org/1999/xlink" content-type="dwc:identifiedBy" xlink:type="simple">V. Balthasar</named-content>; dateIdentified: <named-content xmlns:xlink="http://www.w3.org/1999/xlink" content-type="dwc:dateIdentified" xlink:type="simple">1963</named-content>; <bold>Event:</bold> eventDate: <named-content xmlns:xlink="http://www.w3.org/1999/xlink" content-type="dwc:eventDate" xlink:type="simple">1893-07/12</named-content>; year: <named-content xmlns:xlink="http://www.w3.org/1999/xlink" content-type="dwc:year" xlink:type="simple">1893</named-content>; verbatimEventDate: <named-content xmlns:xlink="http://www.w3.org/1999/xlink" content-type="dwc:verbatimEventDate" xlink:type="simple">2<sup>e</sup> Semestre 1893</named-content>; <bold>Record Level:</bold> institutionCode: <named-content xmlns:xlink="http://www.w3.org/1999/xlink" content-type="dwc:institutionCode" xlink:type="simple">NMPC</named-content>; basisOfRecord: <named-content xmlns:xlink="http://www.w3.org/1999/xlink" content-type="dwc:basisOfRecord" xlink:type="simple">PreservedSpecimen</named-content></p></list-item><list-item><p><bold>Type status:</bold> <named-content xmlns:xlink="http://www.w3.org/1999/xlink" content-type="dwc:typeStatus" xlink:type="simple">Holotype</named-content>. <bold>Occurrence:</bold> individualCount: <named-content xmlns:xlink="http://www.w3.org/1999/xlink" content-type="dwc:individualCount" xlink:type="simple">1</named-content>; sex: <named-content xmlns:xlink="http://www.w3.org/1999/xlink" content-type="dwc:sex" xlink:type="simple">male</named-content>; lifeStage: <named-content xmlns:xlink="http://www.w3.org/1999/xlink" content-type="dwc:lifeStage" xlink:type="simple">adult</named-content>; preparations: <named-content xmlns:xlink="http://www.w3.org/1999/xlink" content-type="dwc:preparations" xlink:type="simple">dry</named-content>; disposition: <named-content xmlns:xlink="http://www.w3.org/1999/xlink" content-type="dwc:disposition" xlink:type="simple">in collection</named-content>; otherCatalogNumbers: <named-content xmlns:xlink="http://www.w3.org/1999/xlink" content-type="dwc:otherCatalogNumbers" xlink:type="simple">MALP0657</named-content>; occurrenceID: <named-content xmlns:xlink="http://www.w3.org/1999/xlink" content-type="dwc:occurrenceID" xlink:type="simple">0026A7F3-DD0E-5D00-990A-33F6FE3C919F</named-content>; <bold>Taxon:</bold> scientificName: <named-content xmlns:xlink="http://www.w3.org/1999/xlink" content-type="dwc:scientificName" xlink:type="simple"><tp:taxon-name><tp:taxon-name-part taxon-name-part-type="genus" reg="Helictopleurus">Helictopleurus</tp:taxon-name-part><tp:taxon-name-part taxon-name-part-type="species" reg="dorbignyi">dorbignyi</tp:taxon-name-part></tp:taxon-name> Montreuil, 2003</named-content>; namePublishedIn: <named-content xmlns:xlink="http://www.w3.org/1999/xlink" content-type="dwc:namePublishedIn" xlink:type="simple">Montreuil O. 2005. Nouveaux <italic><tp:taxon-name><tp:taxon-name-part taxon-name-part-type="genus" reg="Helictopleurus">Helictopleurus</tp:taxon-name-part></tp:taxon-name></italic> d’Orbigny, 1915 de Madagascar et révision du «groupe <tp:taxon-name><tp:taxon-name-part taxon-name-part-type="genus" reg="Helictopleurus"/><tp:taxon-name-part taxon-name-part-type="species" reg="semivirens">semivirens</tp:taxon-name-part></tp:taxon-name>» sensu Lebis, 1960. Zoosystema, 27(1):123-135</named-content>; class: <named-content xmlns:xlink="http://www.w3.org/1999/xlink" content-type="dwc:class" xlink:type="simple"><tp:taxon-name><tp:taxon-name-part taxon-name-part-type="class">Insecta</tp:taxon-name-part></tp:taxon-name></named-content>; order: <named-content xmlns:xlink="http://www.w3.org/1999/xlink" content-type="dwc:order" xlink:type="simple"><tp:taxon-name><tp:taxon-name-part taxon-name-part-type="order">Coleoptera</tp:taxon-name-part></tp:taxon-name></named-content>; family: <named-content xmlns:xlink="http://www.w3.org/1999/xlink" content-type="dwc:family" xlink:type="simple"><tp:taxon-name><tp:taxon-name-part taxon-name-part-type="family">Scarabaeidae</tp:taxon-name-part></tp:taxon-name></named-content>; genus: <named-content xmlns:xlink="http://www.w3.org/1999/xlink" content-type="dwc:genus" xlink:type="simple"><tp:taxon-name><tp:taxon-name-part taxon-name-part-type="genus">Helictopleurus</tp:taxon-name-part></tp:taxon-name></named-content>; specificEpithet: <named-content xmlns:xlink="http://www.w3.org/1999/xlink" content-type="dwc:specificEpithet" xlink:type="simple"><tp:taxon-name><tp:taxon-name-part taxon-name-part-type="genus" reg="Helictopleurus"/><tp:taxon-name-part taxon-name-part-type="species" reg="dorbignyi">dorbignyi</tp:taxon-name-part></tp:taxon-name></named-content>; taxonRank: <named-content xmlns:xlink="http://www.w3.org/1999/xlink" content-type="dwc:taxonRank" xlink:type="simple">species</named-content>; scientificNameAuthorship: <named-content xmlns:xlink="http://www.w3.org/1999/xlink" content-type="dwc:scientificNameAuthorship" xlink:type="simple">Montreuil, 2005</named-content>; nomenclaturalCode: <named-content xmlns:xlink="http://www.w3.org/1999/xlink" content-type="dwc:nomenclaturalCode" xlink:type="simple">ICZN</named-content>; taxonomicStatus: <named-content xmlns:xlink="http://www.w3.org/1999/xlink" content-type="dwc:taxonomicStatus" xlink:type="simple">subjective synonym</named-content>; <bold>Location:</bold> continent: <named-content xmlns:xlink="http://www.w3.org/1999/xlink" content-type="dwc:continent" xlink:type="simple">Africa</named-content>; country: <named-content xmlns:xlink="http://www.w3.org/1999/xlink" content-type="dwc:country" xlink:type="simple">Madagascar</named-content>; locality: <named-content xmlns:xlink="http://www.w3.org/1999/xlink" content-type="dwc:locality" xlink:type="simple">Antsianaka, lac Alaotra</named-content>; verbatimLocality: <named-content xmlns:xlink="http://www.w3.org/1999/xlink" content-type="dwc:verbatimLocality" xlink:type="simple">Antsianaka et lac Alaotra</named-content>; <bold>Identification:</bold> identifiedBy: <named-content xmlns:xlink="http://www.w3.org/1999/xlink" content-type="dwc:identifiedBy" xlink:type="simple">O. Montreuil</named-content>; dateIdentified: <named-content xmlns:xlink="http://www.w3.org/1999/xlink" content-type="dwc:dateIdentified" xlink:type="simple">2003</named-content>; <bold>Event:</bold> eventDate: <named-content xmlns:xlink="http://www.w3.org/1999/xlink" content-type="dwc:eventDate" xlink:type="simple">1889-07/12</named-content>; year: <named-content xmlns:xlink="http://www.w3.org/1999/xlink" content-type="dwc:year" xlink:type="simple">1889</named-content>; verbatimEventDate: <named-content xmlns:xlink="http://www.w3.org/1999/xlink" content-type="dwc:verbatimEventDate" xlink:type="simple">2<sup>e</sup> Semestre 1889</named-content>; <bold>Record Level:</bold> institutionCode: <named-content xmlns:xlink="http://www.w3.org/1999/xlink" content-type="dwc:institutionCode" xlink:type="simple">MNHN</named-content>; basisOfRecord: <named-content xmlns:xlink="http://www.w3.org/1999/xlink" content-type="dwc:basisOfRecord" xlink:type="simple">PreservedSpecimen</named-content></p></list-item><list-item><p><bold>Type status:</bold> <named-content xmlns:xlink="http://www.w3.org/1999/xlink" content-type="dwc:typeStatus" xlink:type="simple">Lectotype</named-content>. <bold>Occurrence:</bold> individualCount: <named-content xmlns:xlink="http://www.w3.org/1999/xlink" content-type="dwc:individualCount" xlink:type="simple">1</named-content>; sex: <named-content xmlns:xlink="http://www.w3.org/1999/xlink" content-type="dwc:sex" xlink:type="simple">male</named-content>; lifeStage: <named-content xmlns:xlink="http://www.w3.org/1999/xlink" content-type="dwc:lifeStage" xlink:type="simple">adult</named-content>; preparations: <named-content xmlns:xlink="http://www.w3.org/1999/xlink" content-type="dwc:preparations" xlink:type="simple">dry</named-content>; disposition: <named-content xmlns:xlink="http://www.w3.org/1999/xlink" content-type="dwc:disposition" xlink:type="simple">in collection</named-content>; otherCatalogNumbers: <named-content xmlns:xlink="http://www.w3.org/1999/xlink" content-type="dwc:otherCatalogNumbers" xlink:type="simple">MALP0652</named-content>; occurrenceID: <named-content xmlns:xlink="http://www.w3.org/1999/xlink" content-type="dwc:occurrenceID" xlink:type="simple">F41F1258-D172-5CFC-AF96-A9612C20D073</named-content>; <bold>Taxon:</bold> scientificName: <named-content xmlns:xlink="http://www.w3.org/1999/xlink" content-type="dwc:scientificName" xlink:type="simple"><tp:taxon-name><tp:taxon-name-part taxon-name-part-type="genus" reg="Helictopleurus">Helictopleurus</tp:taxon-name-part></tp:taxon-name> <tp:taxon-name><tp:taxon-name-part taxon-name-part-type="genus" reg="Helictopleurus"/><tp:taxon-name-part taxon-name-part-type="species" reg="seminiger">seminiger</tp:taxon-name-part></tp:taxon-name> d'Orbigny, 1915</named-content>; namePublishedIn: <named-content xmlns:xlink="http://www.w3.org/1999/xlink" content-type="dwc:namePublishedIn" xlink:type="simple">d'Orbigny, H. (1915) Synopsis d’un genre nouveau d’Oniticellides (<tp:taxon-name><tp:taxon-name-part taxon-name-part-type="family">Scarabaeidae</tp:taxon-name-part></tp:taxon-name> <tp:taxon-name><tp:taxon-name-part taxon-name-part-type="tribe">Coprini</tp:taxon-name-part></tp:taxon-name>) spécial à Madagascar. <italic>Annales de la Société entomologique de France</italic>, 84, 402–434.</named-content>; class: <named-content xmlns:xlink="http://www.w3.org/1999/xlink" content-type="dwc:class" xlink:type="simple"><tp:taxon-name><tp:taxon-name-part taxon-name-part-type="class">Insecta</tp:taxon-name-part></tp:taxon-name></named-content>; order: <named-content xmlns:xlink="http://www.w3.org/1999/xlink" content-type="dwc:order" xlink:type="simple"><tp:taxon-name><tp:taxon-name-part taxon-name-part-type="order">Coleoptera</tp:taxon-name-part></tp:taxon-name></named-content>; family: <named-content xmlns:xlink="http://www.w3.org/1999/xlink" content-type="dwc:family" xlink:type="simple"><tp:taxon-name><tp:taxon-name-part taxon-name-part-type="family">Scarabaeidae</tp:taxon-name-part></tp:taxon-name></named-content>; genus: <named-content xmlns:xlink="http://www.w3.org/1999/xlink" content-type="dwc:genus" xlink:type="simple"><tp:taxon-name><tp:taxon-name-part taxon-name-part-type="genus">Helictopleurus</tp:taxon-name-part></tp:taxon-name></named-content>; specificEpithet: <named-content xmlns:xlink="http://www.w3.org/1999/xlink" content-type="dwc:specificEpithet" xlink:type="simple"><tp:taxon-name><tp:taxon-name-part taxon-name-part-type="genus" reg="Helictopleurus"/><tp:taxon-name-part taxon-name-part-type="species" reg="seminiger">seminiger</tp:taxon-name-part></tp:taxon-name></named-content>; taxonRank: <named-content xmlns:xlink="http://www.w3.org/1999/xlink" content-type="dwc:taxonRank" xlink:type="simple">species</named-content>; scientificNameAuthorship: <named-content xmlns:xlink="http://www.w3.org/1999/xlink" content-type="dwc:scientificNameAuthorship" xlink:type="simple">d'Orbigny, 1915</named-content>; nomenclaturalCode: <named-content xmlns:xlink="http://www.w3.org/1999/xlink" content-type="dwc:nomenclaturalCode" xlink:type="simple">ICZN</named-content>; taxonomicStatus: <named-content xmlns:xlink="http://www.w3.org/1999/xlink" content-type="dwc:taxonomicStatus" xlink:type="simple">accepted</named-content>; <bold>Location:</bold> continent: <named-content xmlns:xlink="http://www.w3.org/1999/xlink" content-type="dwc:continent" xlink:type="simple">Africa</named-content>; country: <named-content xmlns:xlink="http://www.w3.org/1999/xlink" content-type="dwc:country" xlink:type="simple">Madagascar</named-content>; locality: <named-content xmlns:xlink="http://www.w3.org/1999/xlink" content-type="dwc:locality" xlink:type="simple">Antsianaka</named-content>; verbatimLocality: <named-content xmlns:xlink="http://www.w3.org/1999/xlink" content-type="dwc:verbatimLocality" xlink:type="simple">Antsianaka</named-content>; <bold>Identification:</bold> identifiedBy: <named-content xmlns:xlink="http://www.w3.org/1999/xlink" content-type="dwc:identifiedBy" xlink:type="simple">O. Montreuil</named-content>; dateIdentified: <named-content xmlns:xlink="http://www.w3.org/1999/xlink" content-type="dwc:dateIdentified" xlink:type="simple">2003</named-content>; <bold>Event:</bold> eventDate: <named-content xmlns:xlink="http://www.w3.org/1999/xlink" content-type="dwc:eventDate" xlink:type="simple">1892-01/06</named-content>; year: <named-content xmlns:xlink="http://www.w3.org/1999/xlink" content-type="dwc:year" xlink:type="simple">1892</named-content>; verbatimEventDate: <named-content xmlns:xlink="http://www.w3.org/1999/xlink" content-type="dwc:verbatimEventDate" xlink:type="simple">1re Semestre 1892</named-content>; <bold>Record Level:</bold> institutionCode: <named-content xmlns:xlink="http://www.w3.org/1999/xlink" content-type="dwc:institutionCode" xlink:type="simple">MNHN</named-content>; basisOfRecord: <named-content xmlns:xlink="http://www.w3.org/1999/xlink" content-type="dwc:basisOfRecord" xlink:type="simple">PreservedSpecimen</named-content></p></list-item></list></tp:treatment-sec><tp:treatment-sec sec-type="Diagnosis"><title>Diagnosis</title><p>Within the <italic><tp:taxon-name><tp:taxon-name-part taxon-name-part-type="genus" reg="Helictopleurus"/><tp:taxon-name-part taxon-name-part-type="species" reg="semivirens">semivirens</tp:taxon-name-part></tp:taxon-name></italic> group, <italic><tp:taxon-name><tp:taxon-name-part taxon-name-part-type="genus" reg="Helictopleurus">H.</tp:taxon-name-part><tp:taxon-name-part taxon-name-part-type="species" reg="halffteri">halffteri</tp:taxon-name-part></tp:taxon-name></italic> may be related to <italic><tp:taxon-name><tp:taxon-name-part taxon-name-part-type="genus" reg="Helictopleurus">H.</tp:taxon-name-part><tp:taxon-name-part taxon-name-part-type="species" reg="seminiger">seminiger</tp:taxon-name-part></tp:taxon-name></italic>. Males can be distinguished by the clypeal tubercle simple (laterally connected to two ridges in <italic><tp:taxon-name><tp:taxon-name-part taxon-name-part-type="genus" reg="Helictopleurus">H.</tp:taxon-name-part><tp:taxon-name-part taxon-name-part-type="species" reg="seminiger">seminiger</tp:taxon-name-part></tp:taxon-name></italic>) and the frontoclypeal carina trituberculate (simple in <italic><tp:taxon-name><tp:taxon-name-part taxon-name-part-type="genus" reg="Helictopleurus">H.</tp:taxon-name-part><tp:taxon-name-part taxon-name-part-type="species" reg="seminiger">seminiger</tp:taxon-name-part></tp:taxon-name></italic>). No female specimens of <italic><tp:taxon-name><tp:taxon-name-part taxon-name-part-type="genus" reg="Helictopleurus">H.</tp:taxon-name-part><tp:taxon-name-part taxon-name-part-type="species" reg="seminiger">seminiger</tp:taxon-name-part></tp:taxon-name></italic> are known, as the type series includes the male lectotype only (see "Taxon discussion" below).</p></tp:treatment-sec><tp:treatment-sec sec-type="Distribution"><title>Distribution</title><p>Antsianaka and Lac Alaotra (Fig. <xref ref-type="fig" rid="F11135210">3</xref><xref ref-type="fig" rid="F11135218">d</xref>).</p></tp:treatment-sec><tp:treatment-sec sec-type="Taxon discussion"><title>Taxon discussion</title><p>The <italic><tp:taxon-name><tp:taxon-name-part taxon-name-part-type="genus" reg="Helictopleurus">Helictopleurus</tp:taxon-name-part><tp:taxon-name-part taxon-name-part-type="species" reg="semivirens">semivirens</tp:taxon-name-part></tp:taxon-name></italic> species-group includes 10 species: <italic><tp:taxon-name><tp:taxon-name-part taxon-name-part-type="genus" reg="Helictopleurus">H.</tp:taxon-name-part><tp:taxon-name-part taxon-name-part-type="species" reg="aeneoniger">aeneoniger</tp:taxon-name-part></tp:taxon-name></italic> Lebis, 1960, <italic><tp:taxon-name><tp:taxon-name-part taxon-name-part-type="genus" reg="Helictopleurus">H.</tp:taxon-name-part><tp:taxon-name-part taxon-name-part-type="species" reg="cambeforti">cambeforti</tp:taxon-name-part></tp:taxon-name></italic> Montreuil, 2005, <italic><tp:taxon-name><tp:taxon-name-part taxon-name-part-type="genus" reg="Helictopleurus">H.</tp:taxon-name-part><tp:taxon-name-part taxon-name-part-type="species" reg="halffteri">halffteri</tp:taxon-name-part></tp:taxon-name></italic> Balthasar, 1964, <italic><tp:taxon-name><tp:taxon-name-part taxon-name-part-type="genus" reg="Helictopleurus">H.</tp:taxon-name-part><tp:taxon-name-part taxon-name-part-type="species" reg="heidiae">heidiae</tp:taxon-name-part></tp:taxon-name></italic> Montreuil, 2007, <italic><tp:taxon-name><tp:taxon-name-part taxon-name-part-type="genus" reg="Helictopleurus">H.</tp:taxon-name-part><tp:taxon-name-part taxon-name-part-type="species" reg="niger">niger</tp:taxon-name-part></tp:taxon-name></italic> d’Orbigny, 1915, <italic><tp:taxon-name><tp:taxon-name-part taxon-name-part-type="genus" reg="Helictopleurus">H.</tp:taxon-name-part><tp:taxon-name-part taxon-name-part-type="species" reg="pseudoniger">pseudoniger</tp:taxon-name-part></tp:taxon-name></italic> Montreuil, 2005, <italic><tp:taxon-name><tp:taxon-name-part taxon-name-part-type="genus" reg="Helictopleurus">H.</tp:taxon-name-part><tp:taxon-name-part taxon-name-part-type="species" reg="seminiger">seminiger</tp:taxon-name-part></tp:taxon-name></italic> d’Orbigny, 1915, <italic><tp:taxon-name><tp:taxon-name-part taxon-name-part-type="genus" reg="Helictopleurus">H.</tp:taxon-name-part><tp:taxon-name-part taxon-name-part-type="species" reg="semivirens">semivirens</tp:taxon-name-part></tp:taxon-name></italic> d’Orbigny, 1915, <italic><tp:taxon-name><tp:taxon-name-part taxon-name-part-type="genus" reg="Helictopleurus">H.</tp:taxon-name-part><tp:taxon-name-part taxon-name-part-type="species" reg="steineri">steineri</tp:taxon-name-part></tp:taxon-name></italic> Paulian &amp; Cambefort, 1991 and <italic><tp:taxon-name><tp:taxon-name-part taxon-name-part-type="genus" reg="Helictopleurus">H.</tp:taxon-name-part><tp:taxon-name-part taxon-name-part-type="species" reg="tamatavensis">tamatavensis</tp:taxon-name-part></tp:taxon-name></italic> Montreuil, 2005 (<xref ref-type="bibr" rid="B10465462">Montreuil 2005a</xref>).</p><p><italic><tp:taxon-name><tp:taxon-name-part taxon-name-part-type="genus" reg="Helictopleurus">Helictopleurus</tp:taxon-name-part><tp:taxon-name-part taxon-name-part-type="species" reg="halffteri">halffteri</tp:taxon-name-part></tp:taxon-name></italic> shares exclusive phenotypic traits with the members of the group, such as head ogival-shaped and elongated (unique within <italic><tp:taxon-name><tp:taxon-name-part taxon-name-part-type="genus" reg="Helictopleurus">Helictopleurus</tp:taxon-name-part></tp:taxon-name></italic>); head of male often with clypeal tubercles, frontoclypeal carina and frontal tubercles and/or curved carina; dorsal side of the body very polished, fairly dark, dull to feebly shining; elytra visibly longer than pronotum with respect to the majority of <italic><tp:taxon-name><tp:taxon-name-part taxon-name-part-type="genus" reg="Helictopleurus">Helictopleurus</tp:taxon-name-part></tp:taxon-name></italic> species.</p><p><xref ref-type="bibr" rid="B10465343">Balthasar (1964)</xref> described <italic><tp:taxon-name><tp:taxon-name-part taxon-name-part-type="genus" reg="Helictopleurus">H.</tp:taxon-name-part><tp:taxon-name-part taxon-name-part-type="species" reg="halffteri">halffteri</tp:taxon-name-part></tp:taxon-name></italic> on a single female specimen collected by the Perrot brothers in 1893 in Antsianaka and, after its description, the species name appeared only in one checklist (<xref ref-type="bibr" rid="B10465462">Montreuil 2005a</xref>). On studying the <italic><tp:taxon-name><tp:taxon-name-part taxon-name-part-type="genus" reg="Helictopleurus">Helictopleurus</tp:taxon-name-part></tp:taxon-name></italic> of the <italic><tp:taxon-name><tp:taxon-name-part taxon-name-part-type="genus" reg="Helictopleurus"/><tp:taxon-name-part taxon-name-part-type="species" reg="semivirens">semivirens</tp:taxon-name-part></tp:taxon-name></italic> group, <xref ref-type="bibr" rid="B10465462">Montreuil (2005a)</xref> discovered that the type series of <italic><tp:taxon-name><tp:taxon-name-part taxon-name-part-type="genus" reg="Helictopleurus">H.</tp:taxon-name-part><tp:taxon-name-part taxon-name-part-type="species" reg="seminiger">seminiger</tp:taxon-name-part></tp:taxon-name></italic>, which allegedly consisted of one male and one female specimen, included instead two distinct species. Actually, the specimen that <xref ref-type="bibr" rid="B10465389">d’Orbigny (1915)</xref> identified as female turned out to be a male and was designated by <xref ref-type="bibr" rid="B10465462">Montreuil (2005a)</xref> as the holotype of the new <italic><tp:taxon-name><tp:taxon-name-part taxon-name-part-type="genus" reg="Helictopleurus">H.</tp:taxon-name-part><tp:taxon-name-part taxon-name-part-type="species" reg="dorbignyi">dorbignyi</tp:taxon-name-part></tp:taxon-name></italic>. Therefore, the type series of <italic><tp:taxon-name><tp:taxon-name-part taxon-name-part-type="genus" reg="Helictopleurus">H.</tp:taxon-name-part><tp:taxon-name-part taxon-name-part-type="species" reg="seminiger">seminiger</tp:taxon-name-part></tp:taxon-name></italic> currently consists of a unique male designated as the lectotype (<xref ref-type="bibr" rid="B10465462">Montreuil 2005a</xref>).</p><p>The type series of <italic><tp:taxon-name><tp:taxon-name-part taxon-name-part-type="genus" reg="Helictopleurus">H.</tp:taxon-name-part><tp:taxon-name-part taxon-name-part-type="species" reg="dorbignyi">dorbignyi</tp:taxon-name-part></tp:taxon-name></italic> is composed of the male holotype collected in Antsianaka, lake Alaotra and multiple male and female paratypes collected further south, in the Ranomafana National Park and nearby localities (Fianarantsoa) (Fig. <xref ref-type="fig" rid="F11135210">3</xref><xref ref-type="fig" rid="F11135218">d</xref>). On studying the external morphology and genitalia of the type specimens of <italic><tp:taxon-name><tp:taxon-name-part taxon-name-part-type="genus" reg="Helictopleurus">H.</tp:taxon-name-part><tp:taxon-name-part taxon-name-part-type="species" reg="dorbignyi">dorbignyi</tp:taxon-name-part></tp:taxon-name></italic> deposited in the MNHN, we realised that the type series is composed of at least two distinct species: one represented by the male holotype alone; the other represented by several males and females collected in Ranomafana. Therefore, in the light of the abovementioned facts and after examination of the holotype of <italic><tp:taxon-name><tp:taxon-name-part taxon-name-part-type="genus" reg="Helictopleurus">H.</tp:taxon-name-part><tp:taxon-name-part taxon-name-part-type="species" reg="halffteri">halffteri</tp:taxon-name-part></tp:taxon-name></italic>, we conclude that:</p><p>(i) the morphology of the female holotype of <italic><tp:taxon-name><tp:taxon-name-part taxon-name-part-type="genus" reg="Helictopleurus">H.</tp:taxon-name-part><tp:taxon-name-part taxon-name-part-type="species" reg="halffteri">halffteri</tp:taxon-name-part></tp:taxon-name></italic> and its type locality suggest that this specimen is conspecific with the male holotype of <italic><tp:taxon-name><tp:taxon-name-part taxon-name-part-type="genus" reg="Helictopleurus">H.</tp:taxon-name-part><tp:taxon-name-part taxon-name-part-type="species" reg="dorbignyi">dorbignyi</tp:taxon-name-part></tp:taxon-name></italic>. Thus, <italic><tp:taxon-name><tp:taxon-name-part taxon-name-part-type="genus" reg="Helictopleurus">H.</tp:taxon-name-part><tp:taxon-name-part taxon-name-part-type="species" reg="dorbignyi">dorbignyi</tp:taxon-name-part></tp:taxon-name></italic> is established as junior subjective synonym of <italic><tp:taxon-name><tp:taxon-name-part taxon-name-part-type="genus" reg="Helictopleurus">H.</tp:taxon-name-part><tp:taxon-name-part taxon-name-part-type="species" reg="halffteri">halffteri</tp:taxon-name-part></tp:taxon-name></italic> (<italic><tp:taxon-name><tp:taxon-name-part taxon-name-part-type="genus" reg="Helictopleurus">H.</tp:taxon-name-part><tp:taxon-name-part taxon-name-part-type="species" reg="dorbignyi">dorbignyi</tp:taxon-name-part></tp:taxon-name></italic> <bold>syn. nov.</bold>).</p><p>(ii) The study of the female genitalia of <italic><tp:taxon-name><tp:taxon-name-part taxon-name-part-type="genus" reg="Helictopleurus">H.</tp:taxon-name-part><tp:taxon-name-part taxon-name-part-type="species" reg="halffteri">halffteri</tp:taxon-name-part></tp:taxon-name></italic> and female paratypes of <italic><tp:taxon-name><tp:taxon-name-part taxon-name-part-type="genus" reg="Helictopleurus">H.</tp:taxon-name-part><tp:taxon-name-part taxon-name-part-type="species" reg="dorbignyi">dorbignyi</tp:taxon-name-part></tp:taxon-name></italic> collected in Ranomafana indicates that they belong to different species. Therefore, a new <italic><tp:taxon-name><tp:taxon-name-part taxon-name-part-type="genus" reg="Helictopleurus">Helictopleurus</tp:taxon-name-part></tp:taxon-name></italic> species from Ranomafana is waiting formal description.</p><p>Interestingly, the unique type specimen of <italic><tp:taxon-name><tp:taxon-name-part taxon-name-part-type="genus" reg="Helictopleurus">H.</tp:taxon-name-part><tp:taxon-name-part taxon-name-part-type="species" reg="seminiger">seminiger</tp:taxon-name-part></tp:taxon-name></italic> was collected from Antsianaka – which is the same type locality as <italic><tp:taxon-name><tp:taxon-name-part taxon-name-part-type="genus" reg="Helictopleurus">H.</tp:taxon-name-part><tp:taxon-name-part taxon-name-part-type="species" reg="halffteri">halffteri</tp:taxon-name-part></tp:taxon-name></italic> – and the species has never been recollected since 1892. These circumstances would make the identity of this taxon questionable. However, during our visit to the Paris museum, we could not study the genitalia of the lectotype of <italic><tp:taxon-name><tp:taxon-name-part taxon-name-part-type="genus" reg="Helictopleurus">H.</tp:taxon-name-part><tp:taxon-name-part taxon-name-part-type="species" reg="seminiger">seminiger</tp:taxon-name-part></tp:taxon-name></italic>. Possibly, the differences observed on the cephalic processes between <italic><tp:taxon-name><tp:taxon-name-part taxon-name-part-type="genus" reg="Helictopleurus">H.</tp:taxon-name-part><tp:taxon-name-part taxon-name-part-type="species" reg="seminiger">seminiger</tp:taxon-name-part></tp:taxon-name></italic> and <italic><tp:taxon-name><tp:taxon-name-part taxon-name-part-type="genus" reg="Helictopleurus">H.</tp:taxon-name-part><tp:taxon-name-part taxon-name-part-type="species" reg="halffteri">halffteri</tp:taxon-name-part></tp:taxon-name></italic> represent a simple variation of a same species. An extensive review of the <italic><tp:taxon-name><tp:taxon-name-part taxon-name-part-type="genus" reg="Helictopleurus"/><tp:taxon-name-part taxon-name-part-type="species" reg="semivirens">semivirens</tp:taxon-name-part></tp:taxon-name></italic> group would help to sort out unresolved questions that still hamper the correct identification of these cryptic taxa.</p></tp:treatment-sec><tp:treatment-sec><!--Section generated to contain objects referenced in tp:taxon-treatment.--><fig-group id="F11134330" position="float" orientation="portrait"><caption><p>Type specimens of <italic><tp:taxon-name><tp:taxon-name-part taxon-name-part-type="genus" reg="Helictopleurus">Helictopleurus</tp:taxon-name-part></tp:taxon-name></italic>.</p></caption><fig id="F11134335" position="float" orientation="portrait"><object-id xmlns:xlink="http://www.w3.org/1999/xlink" content-type="arpha" xlink:type="simple">F8171CA6-EF15-5534-B496-6F519D5BE554</object-id><object-id xmlns:xlink="http://www.w3.org/1999/xlink" content-type="doi" xlink:type="simple">10.3897/BDJ.12.e120304.figure2a</object-id><label>Figure 2a.</label><caption><p>Dorsal habitus and labels of the holotype of <italic><tp:taxon-name><tp:taxon-name-part taxon-name-part-type="genus" reg="Helictopleurus">H.</tp:taxon-name-part><tp:taxon-name-part taxon-name-part-type="species" reg="dorbignyi">dorbignyi</tp:taxon-name-part></tp:taxon-name></italic>;</p></caption><graphic xmlns:xlink="http://www.w3.org/1999/xlink" xlink:href="bdj-12-e120304-g002_a.jpg" xlink:type="simple" position="float" orientation="portrait" id="oo_977028.jpg"><uri content-type="original_file" xlink:type="simple">https://binary.pensoft.net/fig/977028</uri></graphic></fig><fig id="F11134336" position="float" orientation="portrait"><object-id xmlns:xlink="http://www.w3.org/1999/xlink" content-type="arpha" xlink:type="simple">2D7243D5-E354-592F-8AC1-3C2D030F8FB4</object-id><object-id xmlns:xlink="http://www.w3.org/1999/xlink" content-type="doi" xlink:type="simple">10.3897/BDJ.12.e120304.figure2b</object-id><label>Figure 2b.</label><caption><p>Dorsal and frontolateral habitus and labels of the holotype of <italic><tp:taxon-name><tp:taxon-name-part taxon-name-part-type="genus" reg="Helictopleurus">H.</tp:taxon-name-part><tp:taxon-name-part taxon-name-part-type="species" reg="halffteri">halffteri</tp:taxon-name-part></tp:taxon-name></italic>;</p></caption><graphic xmlns:xlink="http://www.w3.org/1999/xlink" xlink:href="bdj-12-e120304-g002_b.jpg" xlink:type="simple" position="float" orientation="portrait" id="oo_977027.jpg"><uri content-type="original_file" xlink:type="simple">https://binary.pensoft.net/fig/977027</uri></graphic></fig><fig id="F11134337" position="float" orientation="portrait"><object-id xmlns:xlink="http://www.w3.org/1999/xlink" content-type="arpha" xlink:type="simple">5BAD33F5-5287-508F-A612-7C94DD175538</object-id><object-id xmlns:xlink="http://www.w3.org/1999/xlink" content-type="doi" xlink:type="simple">10.3897/BDJ.12.e120304.figure2c</object-id><label>Figure 2c.</label><caption><p>Dorsal habitus and labels of the holotype of <italic><tp:taxon-name><tp:taxon-name-part taxon-name-part-type="genus" reg="Helictopleurus">H.</tp:taxon-name-part><tp:taxon-name-part taxon-name-part-type="species" reg="hypocrita">hypocrita</tp:taxon-name-part></tp:taxon-name></italic>;</p></caption><graphic xmlns:xlink="http://www.w3.org/1999/xlink" xlink:href="bdj-12-e120304-g002_c.jpg" xlink:type="simple" position="float" orientation="portrait" id="oo_977029.jpg"><uri content-type="original_file" xlink:type="simple">https://binary.pensoft.net/fig/977029</uri></graphic></fig><fig id="F11134338" position="float" orientation="portrait"><object-id xmlns:xlink="http://www.w3.org/1999/xlink" content-type="arpha" xlink:type="simple">B65E1A8E-FC4E-5D6D-B9CD-B098C4935E0F</object-id><object-id xmlns:xlink="http://www.w3.org/1999/xlink" content-type="doi" xlink:type="simple">10.3897/BDJ.12.e120304.figure2d</object-id><label>Figure 2d.</label><caption><p>Dorsal habitus and labels of the paratype of <italic><tp:taxon-name><tp:taxon-name-part taxon-name-part-type="genus" reg="Helictopleurus">H.</tp:taxon-name-part><tp:taxon-name-part taxon-name-part-type="species" reg="perpunctatus">perpunctatus</tp:taxon-name-part></tp:taxon-name></italic>;</p></caption><graphic xmlns:xlink="http://www.w3.org/1999/xlink" xlink:href="bdj-12-e120304-g002_d.jpg" xlink:type="simple" position="float" orientation="portrait" id="oo_977030.jpg"><uri content-type="original_file" xlink:type="simple">https://binary.pensoft.net/fig/977030</uri></graphic></fig><fig id="F11134339" position="float" orientation="portrait"><object-id xmlns:xlink="http://www.w3.org/1999/xlink" content-type="arpha" xlink:type="simple">02595988-E6D0-54B1-BE4F-046DB6D3BE42</object-id><object-id xmlns:xlink="http://www.w3.org/1999/xlink" content-type="doi" xlink:type="simple">10.3897/BDJ.12.e120304.figure2e</object-id><label>Figure 2e.</label><caption><p>Dorsal and frontolateral habitus and labels of the syntype of <italic><tp:taxon-name><tp:taxon-name-part taxon-name-part-type="genus" reg="Helictopleurus">H.</tp:taxon-name-part><tp:taxon-name-part taxon-name-part-type="species" reg="clouei">clouei</tp:taxon-name-part></tp:taxon-name></italic>;</p></caption><graphic xmlns:xlink="http://www.w3.org/1999/xlink" xlink:href="bdj-12-e120304-g002_e.jpg" xlink:type="simple" position="float" orientation="portrait" id="oo_976662.jpg"><uri content-type="original_file" xlink:type="simple">https://binary.pensoft.net/fig/976662</uri></graphic></fig><fig id="F11134340" position="float" orientation="portrait"><object-id xmlns:xlink="http://www.w3.org/1999/xlink" content-type="arpha" xlink:type="simple">E2FD284F-97DA-5B1C-84FF-8BE581C16057</object-id><object-id xmlns:xlink="http://www.w3.org/1999/xlink" content-type="doi" xlink:type="simple">10.3897/BDJ.12.e120304.figure2f</object-id><label>Figure 2f.</label><caption><p>Dorsal and frontolateral habitus and labels of the syntype of <italic><tp:taxon-name><tp:taxon-name-part taxon-name-part-type="genus" reg="Helictopleurus">H.</tp:taxon-name-part><tp:taxon-name-part taxon-name-part-type="species" reg="gibbicollis">gibbicollis</tp:taxon-name-part></tp:taxon-name></italic>.</p></caption><graphic xmlns:xlink="http://www.w3.org/1999/xlink" xlink:href="bdj-12-e120304-g002_f.jpg" xlink:type="simple" position="float" orientation="portrait" id="oo_976663.jpg"><uri content-type="original_file" xlink:type="simple">https://binary.pensoft.net/fig/976663</uri></graphic></fig></fig-group><fig id="F11134336" position="float" orientation="portrait"><object-id xmlns:xlink="http://www.w3.org/1999/xlink" content-type="arpha" xlink:type="simple">2D7243D5-E354-592F-8AC1-3C2D030F8FB4</object-id><object-id xmlns:xlink="http://www.w3.org/1999/xlink" content-type="doi" xlink:type="simple">10.3897/BDJ.12.e120304.figure2b</object-id><label>Figure 2b.</label><caption><p>Dorsal and frontolateral habitus and labels of the holotype of <italic><tp:taxon-name><tp:taxon-name-part taxon-name-part-type="genus" reg="Helictopleurus">H.</tp:taxon-name-part><tp:taxon-name-part taxon-name-part-type="species" reg="halffteri">halffteri</tp:taxon-name-part></tp:taxon-name></italic>;</p></caption><graphic xmlns:xlink="http://www.w3.org/1999/xlink" xlink:href="bdj-12-e120304-g002_b.jpg" xlink:type="simple" position="float" orientation="portrait" id="oo_977027.jpg"><uri content-type="original_file" xlink:type="simple">https://binary.pensoft.net/fig/977027</uri></graphic></fig><fig-group id="F11135210" position="float" orientation="portrait"><caption><p>Distribution maps of <italic><tp:taxon-name><tp:taxon-name-part taxon-name-part-type="genus" reg="Helictopleurus">Helictopleurus</tp:taxon-name-part></tp:taxon-name></italic>.</p></caption><fig id="F11135215" position="float" orientation="portrait"><object-id xmlns:xlink="http://www.w3.org/1999/xlink" content-type="arpha" xlink:type="simple">03382F20-CEB9-51BA-9C4F-DC8B46764927</object-id><object-id xmlns:xlink="http://www.w3.org/1999/xlink" content-type="doi" xlink:type="simple">10.3897/BDJ.12.e120304.figure3a</object-id><label>Figure 3a.</label><caption><p><italic><tp:taxon-name><tp:taxon-name-part taxon-name-part-type="genus" reg="Helictopleurus">H.</tp:taxon-name-part><tp:taxon-name-part taxon-name-part-type="species" reg="rudicollis">rudicollis</tp:taxon-name-part></tp:taxon-name></italic> (blue circles; black arrows indicate the type locality) and <italic><tp:taxon-name><tp:taxon-name-part taxon-name-part-type="genus" reg="Helictopleurus">H.</tp:taxon-name-part><tp:taxon-name-part taxon-name-part-type="species" reg="splendidus">splendidus</tp:taxon-name-part></tp:taxon-name></italic> (red circles; red arrows indicate the type localities);</p></caption><graphic xmlns:xlink="http://www.w3.org/1999/xlink" xlink:href="bdj-12-e120304-g003_a.jpg" xlink:type="simple" position="float" orientation="portrait" id="oo_977023.jpg"><uri content-type="original_file" xlink:type="simple">https://binary.pensoft.net/fig/977023</uri></graphic></fig><fig id="F11135216" position="float" orientation="portrait"><object-id xmlns:xlink="http://www.w3.org/1999/xlink" content-type="arpha" xlink:type="simple">99C4F8CB-BC22-5884-B8D9-0383AE54E4D2</object-id><object-id xmlns:xlink="http://www.w3.org/1999/xlink" content-type="doi" xlink:type="simple">10.3897/BDJ.12.e120304.figure3b</object-id><label>Figure 3b.</label><caption><p><italic><tp:taxon-name><tp:taxon-name-part taxon-name-part-type="genus" reg="Helictopleurus">H.</tp:taxon-name-part><tp:taxon-name-part taxon-name-part-type="species" reg="clouei">clouei</tp:taxon-name-part></tp:taxon-name></italic> (red arrow indicates the type locality of <italic><tp:taxon-name><tp:taxon-name-part taxon-name-part-type="genus" reg="Helictopleurus">H.</tp:taxon-name-part><tp:taxon-name-part taxon-name-part-type="species" reg="gibbicollis">gibbicollis</tp:taxon-name-part></tp:taxon-name></italic> <bold>syn. nov.</bold>);</p></caption><graphic xmlns:xlink="http://www.w3.org/1999/xlink" xlink:href="bdj-12-e120304-g003_b.jpg" xlink:type="simple" position="float" orientation="portrait" id="oo_977024.jpg"><uri content-type="original_file" xlink:type="simple">https://binary.pensoft.net/fig/977024</uri></graphic></fig><fig id="F11135217" position="float" orientation="portrait"><object-id xmlns:xlink="http://www.w3.org/1999/xlink" content-type="arpha" xlink:type="simple">12914ED0-2408-5D14-9969-F88BB5327C2C</object-id><object-id xmlns:xlink="http://www.w3.org/1999/xlink" content-type="doi" xlink:type="simple">10.3897/BDJ.12.e120304.figure3c</object-id><label>Figure 3c.</label><caption><p><italic><tp:taxon-name><tp:taxon-name-part taxon-name-part-type="genus" reg="Helictopleurus">H.</tp:taxon-name-part><tp:taxon-name-part taxon-name-part-type="species" reg="vadoni">vadoni</tp:taxon-name-part></tp:taxon-name></italic> (red arrow indicates the type locality);</p></caption><graphic xmlns:xlink="http://www.w3.org/1999/xlink" xlink:href="bdj-12-e120304-g003_c.jpg" xlink:type="simple" position="float" orientation="portrait" id="oo_976995.jpg"><uri content-type="original_file" xlink:type="simple">https://binary.pensoft.net/fig/976995</uri></graphic></fig><fig id="F11135218" position="float" orientation="portrait"><object-id xmlns:xlink="http://www.w3.org/1999/xlink" content-type="arpha" xlink:type="simple">F8D39C7E-C9F8-515D-BBF6-9D2096727D20</object-id><object-id xmlns:xlink="http://www.w3.org/1999/xlink" content-type="doi" xlink:type="simple">10.3897/BDJ.12.e120304.figure3d</object-id><label>Figure 3d.</label><caption><p><italic><tp:taxon-name><tp:taxon-name-part taxon-name-part-type="genus" reg="Helictopleurus">H.</tp:taxon-name-part><tp:taxon-name-part taxon-name-part-type="species" reg="halffteri">halffteri</tp:taxon-name-part></tp:taxon-name></italic> (red arrow indicates the type locality of <italic><tp:taxon-name><tp:taxon-name-part taxon-name-part-type="genus" reg="Helictopleurus">H.</tp:taxon-name-part><tp:taxon-name-part taxon-name-part-type="species" reg="halffteri">halffteri</tp:taxon-name-part></tp:taxon-name></italic> and <italic><tp:taxon-name><tp:taxon-name-part taxon-name-part-type="genus" reg="Helictopleurus">H.</tp:taxon-name-part><tp:taxon-name-part taxon-name-part-type="species" reg="dorbignyi">dorbignyi</tp:taxon-name-part></tp:taxon-name></italic>). Question mark indicates the collecting localities of some of the type specimens of <italic><tp:taxon-name><tp:taxon-name-part taxon-name-part-type="genus" reg="Helictopleurus">H.</tp:taxon-name-part><tp:taxon-name-part taxon-name-part-type="species" reg="dorbignyi">dorbignyi</tp:taxon-name-part></tp:taxon-name></italic> <bold>syn. nov.</bold> (=<italic><tp:taxon-name><tp:taxon-name-part taxon-name-part-type="genus" reg="Helictopleurus">H.</tp:taxon-name-part><tp:taxon-name-part taxon-name-part-type="species" reg="halffteri">halffteri</tp:taxon-name-part></tp:taxon-name></italic>). These specimens may belong to an undescribed species.</p></caption><graphic xmlns:xlink="http://www.w3.org/1999/xlink" xlink:href="bdj-12-e120304-g003_d.jpg" xlink:type="simple" position="float" orientation="portrait" id="oo_977025.jpg"><uri content-type="original_file" xlink:type="simple">https://binary.pensoft.net/fig/977025</uri></graphic></fig></fig-group><fig id="F11135218" position="float" orientation="portrait"><object-id xmlns:xlink="http://www.w3.org/1999/xlink" content-type="arpha" xlink:type="simple">F8D39C7E-C9F8-515D-BBF6-9D2096727D20</object-id><object-id xmlns:xlink="http://www.w3.org/1999/xlink" content-type="doi" xlink:type="simple">10.3897/BDJ.12.e120304.figure3d</object-id><label>Figure 3d.</label><caption><p><italic><tp:taxon-name><tp:taxon-name-part taxon-name-part-type="genus" reg="Helictopleurus">H.</tp:taxon-name-part><tp:taxon-name-part taxon-name-part-type="species" reg="halffteri">halffteri</tp:taxon-name-part></tp:taxon-name></italic> (red arrow indicates the type locality of <italic><tp:taxon-name><tp:taxon-name-part taxon-name-part-type="genus" reg="Helictopleurus">H.</tp:taxon-name-part><tp:taxon-name-part taxon-name-part-type="species" reg="halffteri">halffteri</tp:taxon-name-part></tp:taxon-name></italic> and <italic><tp:taxon-name><tp:taxon-name-part taxon-name-part-type="genus" reg="Helictopleurus">H.</tp:taxon-name-part><tp:taxon-name-part taxon-name-part-type="species" reg="dorbignyi">dorbignyi</tp:taxon-name-part></tp:taxon-name></italic>). Question mark indicates the collecting localities of some of the type specimens of <italic><tp:taxon-name><tp:taxon-name-part taxon-name-part-type="genus" reg="Helictopleurus">H.</tp:taxon-name-part><tp:taxon-name-part taxon-name-part-type="species" reg="dorbignyi">dorbignyi</tp:taxon-name-part></tp:taxon-name></italic> <bold>syn. nov.</bold> (=<italic><tp:taxon-name><tp:taxon-name-part taxon-name-part-type="genus" reg="Helictopleurus">H.</tp:taxon-name-part><tp:taxon-name-part taxon-name-part-type="species" reg="halffteri">halffteri</tp:taxon-name-part></tp:taxon-name></italic>). These specimens may belong to an undescribed species.</p></caption><graphic xmlns:xlink="http://www.w3.org/1999/xlink" xlink:href="bdj-12-e120304-g003_d.jpg" xlink:type="simple" position="float" orientation="portrait" id="oo_977025.jpg"><uri content-type="original_file" xlink:type="simple">https://binary.pensoft.net/fig/977025</uri></graphic></fig><fig id="F11134335" position="float" orientation="portrait"><object-id xmlns:xlink="http://www.w3.org/1999/xlink" content-type="arpha" xlink:type="simple">F8171CA6-EF15-5534-B496-6F519D5BE554</object-id><object-id xmlns:xlink="http://www.w3.org/1999/xlink" content-type="doi" xlink:type="simple">10.3897/BDJ.12.e120304.figure2a</object-id><label>Figure 2a.</label><caption><p>Dorsal habitus and labels of the holotype of <italic><tp:taxon-name><tp:taxon-name-part taxon-name-part-type="genus" reg="Helictopleurus">H.</tp:taxon-name-part><tp:taxon-name-part taxon-name-part-type="species" reg="dorbignyi">dorbignyi</tp:taxon-name-part></tp:taxon-name></italic>;</p></caption><graphic xmlns:xlink="http://www.w3.org/1999/xlink" xlink:href="bdj-12-e120304-g002_a.jpg" xlink:type="simple" position="float" orientation="portrait" id="oo_977028.jpg"><uri content-type="original_file" xlink:type="simple">https://binary.pensoft.net/fig/977028</uri></graphic></fig></tp:treatment-sec><ref-list><ref id="B10465343"><element-citation xmlns:xlink="http://www.w3.org/1999/xlink" publication-type="article" xlink:type="simple"><person-group person-group-type="author"><name name-style="western"><surname>Balthasar</surname><given-names>V.</given-names></name></person-group><year>1964</year><article-title>Neue Oniticellinen-Arten. 119. Beitrag Zur Kenntnis Der <tp:taxon-name><tp:taxon-name-part taxon-name-part-type="superfamily">Scarabaeoidea</tp:taxon-name-part></tp:taxon-name> (<tp:taxon-name><tp:taxon-name-part taxon-name-part-type="order">Coleoptera</tp:taxon-name-part></tp:taxon-name>)</article-title><source>Beiträge Zur Entomologie</source><volume>14</volume><issue>5-6</issue><fpage>619</fpage><lpage>624</lpage></element-citation></ref><ref id="B10465473"><element-citation xmlns:xlink="http://www.w3.org/1999/xlink" publication-type="article" xlink:type="simple"><person-group person-group-type="author"><name name-style="western"><surname>Montreuil</surname><given-names>O.</given-names></name></person-group><year>2005</year><article-title>Contribution à l’étude du genre <italic><tp:taxon-name><tp:taxon-name-part taxon-name-part-type="genus" reg="Helictopleurus">Helictopleurus</tp:taxon-name-part></tp:taxon-name></italic> d’Orbigny, 1915 (<tp:taxon-name><tp:taxon-name-part taxon-name-part-type="order">Coleoptera</tp:taxon-name-part></tp:taxon-name>, <tp:taxon-name><tp:taxon-name-part taxon-name-part-type="family">Scarabaeidae</tp:taxon-name-part></tp:taxon-name>)</article-title><source>Bulletin de La Société Entomologique de France</source><volume>110</volume><issue>4</issue><fpage>373</fpage><lpage>376</lpage><pub-id pub-id-type="doi">10.3406/bsef.2005.16247</pub-id></element-citation></ref><ref id="B10465462"><element-citation xmlns:xlink="http://www.w3.org/1999/xlink" publication-type="article" xlink:type="simple"><person-group person-group-type="author"><name name-style="western"><surname>Montreuil</surname><given-names>O.</given-names></name></person-group><year>2005</year><article-title>Nouveaux <italic><tp:taxon-name><tp:taxon-name-part taxon-name-part-type="genus" reg="Helictopleurus">Helictopleurus</tp:taxon-name-part></tp:taxon-name></italic> d’Orbigny, 1915 de Madagascar et révision du groupe <italic><tp:taxon-name><tp:taxon-name-part taxon-name-part-type="genus" reg="Helictopleurus"/><tp:taxon-name-part taxon-name-part-type="species" reg="semivirens">semivirens</tp:taxon-name-part></tp:taxon-name></italic> <italic>sensu</italic> Lebis, 1960 (<tp:taxon-name><tp:taxon-name-part taxon-name-part-type="class">Insecta</tp:taxon-name-part></tp:taxon-name>, <tp:taxon-name><tp:taxon-name-part taxon-name-part-type="order">Coleoptera</tp:taxon-name-part></tp:taxon-name>, <tp:taxon-name><tp:taxon-name-part taxon-name-part-type="family">Scarabaeidae</tp:taxon-name-part></tp:taxon-name>, <tp:taxon-name><tp:taxon-name-part taxon-name-part-type="tribe">Oniticellini</tp:taxon-name-part></tp:taxon-name>).</article-title><source>Zoosystema</source><volume>27</volume><issue>1</issue><fpage>123</fpage><lpage>135</lpage></element-citation></ref><ref id="B10465389"><element-citation xmlns:xlink="http://www.w3.org/1999/xlink" publication-type="article" xlink:type="simple"><person-group person-group-type="author"><name name-style="western"><surname>d’Orbigny</surname><given-names>H.</given-names></name></person-group><year>1915</year><article-title>Synopsis d’un genre nouveau d’oniticellides (<tp:taxon-name><tp:taxon-name-part taxon-name-part-type="family">Scarabaeidae</tp:taxon-name-part></tp:taxon-name> <tp:taxon-name><tp:taxon-name-part taxon-name-part-type="tribe">Coprini</tp:taxon-name-part></tp:taxon-name>) spécial à Madagascar</article-title><source>Annales de la Sociéte Entomologique de France</source><volume>84</volume><fpage>402</fpage><lpage>434</lpage></element-citation></ref></ref-list></tp:taxon-treatment>
