# Supplementary material for: Towards computable taxonomic knowledge: Leveraging nanopublications for sharing new synonyms in the Madagascan genus Helictopleurus (Coleoptera, Scarabaeinae)
Source: Biodivers Data J. 2024 Jun 14;12:e120304. doi: 10.3897/BDJ.12.e120304 (PMC11193050; doi:10.3897/BDJ.12.e120304)
Supplement: XML Treatment for Helictopleurus vadoni [file BDJ.12.e120304-treatment3.xml]

<!DOCTYPE tp:taxon-treatment
  PUBLIC "-//TaxonX//DTD Taxonomic Treatment Publishing DTD v0 20100105//EN" "tax-treatment-NSO.dtd">
<tp:taxon-treatment xmlns:tp="http://www.plazi.org/taxpub"><tp:treatment-meta><mixed-citation publication-type="journal"><person-group><name><surname>Rossini</surname><given-names>Michele</given-names></name><name><surname>Montanaro</surname><given-names>Giulio</given-names></name><name><surname>Montreuil</surname><given-names>Olivier</given-names></name><name><surname>Tarasov</surname><given-names>Sergei</given-names></name></person-group><article-title>Towards computable taxonomic knowledge: Leveraging nanopublications for sharing new synonyms in the Madagascan genus <italic><tp:taxon-name><tp:taxon-name-part taxon-name-part-type="genus" reg="Helictopleurus">Helictopleurus</tp:taxon-name-part></tp:taxon-name></italic> (<tp:taxon-name><tp:taxon-name-part taxon-name-part-type="order">Coleoptera</tp:taxon-name-part></tp:taxon-name>, <tp:taxon-name><tp:taxon-name-part taxon-name-part-type="subfamily">Scarabaeinae</tp:taxon-name-part></tp:taxon-name>)</article-title><source>Biodivers Data J</source><day>14</day><month>06</month><year>2024</year><volume>12</volume><pub-id pub-id-type="doi">10.3897/BDJ.12.e120304</pub-id></mixed-citation></tp:treatment-meta><tp:nomenclature><tp:taxon-name>
            <object-id xmlns:xlink="http://www.w3.org/1999/xlink" content-type="arpha" xlink:type="simple">92CAD555-5C00-5B31-8F3F-08B22AC28256</object-id>
            <tp:taxon-name-part taxon-name-part-type="genus">Helictopleurus</tp:taxon-name-part>
            <tp:taxon-name-part taxon-name-part-type="species">vadoni</tp:taxon-name-part>
          </tp:taxon-name><tp:taxon-authority>Lebis, 1960</tp:taxon-authority><tp:nomenclature-citation-list><tp:nomenclature-citation><tp:taxon-name>
                <tp:taxon-name-part taxon-name-part-type="genus" reg="Helictopleurus"/>
                <tp:taxon-name-part taxon-name-part-type="species" reg="vadoni"/>
              </tp:taxon-name><comment><italic><tp:taxon-name><tp:taxon-name-part taxon-name-part-type="genus" reg="Helictopleurus">Helictopleurus</tp:taxon-name-part><tp:taxon-name-part taxon-name-part-type="species" reg="vadoni">vadoni</tp:taxon-name-part></tp:taxon-name></italic> <xref ref-type="bibr" rid="B10465453">Lebis 1960</xref>: 99; <xref ref-type="bibr" rid="B10465482">Paulian 1986</xref>: 107; <xref ref-type="bibr" rid="B10465462">Montreuil 2005a</xref>: 134;</comment></tp:nomenclature-citation><tp:nomenclature-citation><tp:taxon-name>
                <tp:taxon-name-part taxon-name-part-type="genus" reg="Helictopleurus"/>
                <tp:taxon-name-part taxon-name-part-type="species" reg="vadoni"/>
              </tp:taxon-name><comment><italic><tp:taxon-name><tp:taxon-name-part taxon-name-part-type="genus" reg="Helictopleurus">Helictopleurus</tp:taxon-name-part><tp:taxon-name-part taxon-name-part-type="species" reg="parvulus">parvulus</tp:taxon-name-part></tp:taxon-name></italic> <xref ref-type="bibr" rid="B10465426">Frey 1975</xref>: 305; <xref ref-type="bibr" rid="B10465482">Paulian 1986</xref>: 107 (synonymy);</comment></tp:nomenclature-citation><tp:nomenclature-citation><tp:taxon-name>
                <tp:taxon-name-part taxon-name-part-type="genus" reg="Helictopleurus"/>
                <tp:taxon-name-part taxon-name-part-type="species" reg="vadoni"/>
              </tp:taxon-name><comment><italic><tp:taxon-name><tp:taxon-name-part taxon-name-part-type="genus" reg="Helictopleurus">Helictopleurus</tp:taxon-name-part><tp:taxon-name-part taxon-name-part-type="species" reg="perpunctatus">perpunctatus</tp:taxon-name-part></tp:taxon-name></italic> <xref ref-type="bibr" rid="B10465334">Balthasar 1963</xref>: 292 (<bold>syn. nov.</bold>) (Fig. <xref ref-type="fig" rid="F11134330">2</xref><xref ref-type="fig" rid="F11134338">d</xref>); <xref ref-type="bibr" rid="B10465473">Montreuil 2005b</xref>: 376;</comment></tp:nomenclature-citation></tp:nomenclature-citation-list></tp:nomenclature><tp:treatment-sec sec-type="materials"><title>Materials</title><list list-type="alpha-lower" list-content="occurrences"><list-item><p><bold>Type status:</bold> <named-content xmlns:xlink="http://www.w3.org/1999/xlink" content-type="dwc:typeStatus" xlink:type="simple">Paratype</named-content>. <bold>Occurrence:</bold> individualCount: <named-content xmlns:xlink="http://www.w3.org/1999/xlink" content-type="dwc:individualCount" xlink:type="simple">1</named-content>; sex: <named-content xmlns:xlink="http://www.w3.org/1999/xlink" content-type="dwc:sex" xlink:type="simple">female</named-content>; lifeStage: <named-content xmlns:xlink="http://www.w3.org/1999/xlink" content-type="dwc:lifeStage" xlink:type="simple">adult</named-content>; preparations: <named-content xmlns:xlink="http://www.w3.org/1999/xlink" content-type="dwc:preparations" xlink:type="simple">dry</named-content>; disposition: <named-content xmlns:xlink="http://www.w3.org/1999/xlink" content-type="dwc:disposition" xlink:type="simple">in collection</named-content>; occurrenceID: <named-content xmlns:xlink="http://www.w3.org/1999/xlink" content-type="dwc:occurrenceID" xlink:type="simple">4D23D8E1-C5F7-592F-A169-29C7092BFAD6</named-content>; <bold>Taxon:</bold> scientificName: <named-content xmlns:xlink="http://www.w3.org/1999/xlink" content-type="dwc:scientificName" xlink:type="simple"><tp:taxon-name><tp:taxon-name-part taxon-name-part-type="genus" reg="Helictopleurus">Helictopleurus</tp:taxon-name-part><tp:taxon-name-part taxon-name-part-type="species" reg="perpunctatus">perpunctatus</tp:taxon-name-part></tp:taxon-name> Balthasar, 1963</named-content>; namePublishedIn: <named-content xmlns:xlink="http://www.w3.org/1999/xlink" content-type="dwc:namePublishedIn" xlink:type="simple">Balthasar V. 1963. Neue arten der familie scarabaeidae. Acta Societatis Entomologicae Cechosloveniae, 60(4):284–295.</named-content>; class: <named-content xmlns:xlink="http://www.w3.org/1999/xlink" content-type="dwc:class" xlink:type="simple"><tp:taxon-name><tp:taxon-name-part taxon-name-part-type="class">Insecta</tp:taxon-name-part></tp:taxon-name></named-content>; order: <named-content xmlns:xlink="http://www.w3.org/1999/xlink" content-type="dwc:order" xlink:type="simple"><tp:taxon-name><tp:taxon-name-part taxon-name-part-type="order">Coleoptera</tp:taxon-name-part></tp:taxon-name></named-content>; family: <named-content xmlns:xlink="http://www.w3.org/1999/xlink" content-type="dwc:family" xlink:type="simple"><tp:taxon-name><tp:taxon-name-part taxon-name-part-type="family">Scarabaeidae</tp:taxon-name-part></tp:taxon-name></named-content>; genus: <named-content xmlns:xlink="http://www.w3.org/1999/xlink" content-type="dwc:genus" xlink:type="simple"><tp:taxon-name><tp:taxon-name-part taxon-name-part-type="genus">Helictopleurus</tp:taxon-name-part></tp:taxon-name></named-content>; specificEpithet: <named-content xmlns:xlink="http://www.w3.org/1999/xlink" content-type="dwc:specificEpithet" xlink:type="simple"><tp:taxon-name><tp:taxon-name-part taxon-name-part-type="genus" reg="Helictopleurus"/><tp:taxon-name-part taxon-name-part-type="species" reg="perpunctatus">perpunctatus</tp:taxon-name-part></tp:taxon-name></named-content>; taxonRank: <named-content xmlns:xlink="http://www.w3.org/1999/xlink" content-type="dwc:taxonRank" xlink:type="simple">species</named-content>; scientificNameAuthorship: <named-content xmlns:xlink="http://www.w3.org/1999/xlink" content-type="dwc:scientificNameAuthorship" xlink:type="simple">Balthasar, 1963</named-content>; nomenclaturalCode: <named-content xmlns:xlink="http://www.w3.org/1999/xlink" content-type="dwc:nomenclaturalCode" xlink:type="simple">ICZN</named-content>; taxonomicStatus: <named-content xmlns:xlink="http://www.w3.org/1999/xlink" content-type="dwc:taxonomicStatus" xlink:type="simple">subjective synonym</named-content>; <bold>Location:</bold> continent: <named-content xmlns:xlink="http://www.w3.org/1999/xlink" content-type="dwc:continent" xlink:type="simple">Africa</named-content>; country: <named-content xmlns:xlink="http://www.w3.org/1999/xlink" content-type="dwc:country" xlink:type="simple">Madagascar</named-content>; <bold>Identification:</bold> identifiedBy: <named-content xmlns:xlink="http://www.w3.org/1999/xlink" content-type="dwc:identifiedBy" xlink:type="simple">V. Balthasar</named-content>; dateIdentified: <named-content xmlns:xlink="http://www.w3.org/1999/xlink" content-type="dwc:dateIdentified" xlink:type="simple">1960</named-content>; <bold>Event:</bold> eventDate: <named-content xmlns:xlink="http://www.w3.org/1999/xlink" content-type="dwc:eventDate" xlink:type="simple">1954-07</named-content>; year: <named-content xmlns:xlink="http://www.w3.org/1999/xlink" content-type="dwc:year" xlink:type="simple">1954</named-content>; <bold>Record Level:</bold> institutionCode: <named-content xmlns:xlink="http://www.w3.org/1999/xlink" content-type="dwc:institutionCode" xlink:type="simple">NMPC</named-content>; basisOfRecord: <named-content xmlns:xlink="http://www.w3.org/1999/xlink" content-type="dwc:basisOfRecord" xlink:type="simple">PreservedSpecimen</named-content></p></list-item><list-item><p><bold>Type status:</bold> <named-content xmlns:xlink="http://www.w3.org/1999/xlink" content-type="dwc:typeStatus" xlink:type="simple">Holotype</named-content>. <bold>Occurrence:</bold> recordedBy: <named-content xmlns:xlink="http://www.w3.org/1999/xlink" content-type="dwc:recordedBy" xlink:type="simple">Vadon</named-content>; individualCount: <named-content xmlns:xlink="http://www.w3.org/1999/xlink" content-type="dwc:individualCount" xlink:type="simple">1</named-content>; sex: <named-content xmlns:xlink="http://www.w3.org/1999/xlink" content-type="dwc:sex" xlink:type="simple">male</named-content>; lifeStage: <named-content xmlns:xlink="http://www.w3.org/1999/xlink" content-type="dwc:lifeStage" xlink:type="simple">adult</named-content>; preparations: <named-content xmlns:xlink="http://www.w3.org/1999/xlink" content-type="dwc:preparations" xlink:type="simple">dry</named-content>; disposition: <named-content xmlns:xlink="http://www.w3.org/1999/xlink" content-type="dwc:disposition" xlink:type="simple">in collection</named-content>; otherCatalogNumbers: <named-content xmlns:xlink="http://www.w3.org/1999/xlink" content-type="dwc:otherCatalogNumbers" xlink:type="simple">MALP081</named-content>; occurrenceID: <named-content xmlns:xlink="http://www.w3.org/1999/xlink" content-type="dwc:occurrenceID" xlink:type="simple">1ECAEFE1-3A1C-5AEB-84CD-1EC204E0CA16</named-content>; <bold>Taxon:</bold> scientificName: <named-content xmlns:xlink="http://www.w3.org/1999/xlink" content-type="dwc:scientificName" xlink:type="simple"><tp:taxon-name><tp:taxon-name-part taxon-name-part-type="genus" reg="Helictopleurus">Helictopleurus</tp:taxon-name-part><tp:taxon-name-part taxon-name-part-type="species" reg="vadoni">vadoni</tp:taxon-name-part></tp:taxon-name> Lebis, 1960</named-content>; namePublishedIn: <named-content xmlns:xlink="http://www.w3.org/1999/xlink" content-type="dwc:namePublishedIn" xlink:type="simple">Lebis, E. 1960. Insectes, coléoptères <tp:taxon-name><tp:taxon-name-part taxon-name-part-type="family">Scarabaeidae</tp:taxon-name-part></tp:taxon-name>, <tp:taxon-name><tp:taxon-name-part taxon-name-part-type="subtribe">Helictopleurina</tp:taxon-name-part></tp:taxon-name>. <italic>Faune de Madagascar</italic>, 11:25–130</named-content>; class: <named-content xmlns:xlink="http://www.w3.org/1999/xlink" content-type="dwc:class" xlink:type="simple"><tp:taxon-name><tp:taxon-name-part taxon-name-part-type="class">Insecta</tp:taxon-name-part></tp:taxon-name></named-content>; order: <named-content xmlns:xlink="http://www.w3.org/1999/xlink" content-type="dwc:order" xlink:type="simple"><tp:taxon-name><tp:taxon-name-part taxon-name-part-type="order">Coleoptera</tp:taxon-name-part></tp:taxon-name></named-content>; family: <named-content xmlns:xlink="http://www.w3.org/1999/xlink" content-type="dwc:family" xlink:type="simple"><tp:taxon-name><tp:taxon-name-part taxon-name-part-type="family">Scarabaeidae</tp:taxon-name-part></tp:taxon-name></named-content>; genus: <named-content xmlns:xlink="http://www.w3.org/1999/xlink" content-type="dwc:genus" xlink:type="simple"><tp:taxon-name><tp:taxon-name-part taxon-name-part-type="genus">Helictopleurus</tp:taxon-name-part></tp:taxon-name></named-content>; specificEpithet: <named-content xmlns:xlink="http://www.w3.org/1999/xlink" content-type="dwc:specificEpithet" xlink:type="simple"><tp:taxon-name><tp:taxon-name-part taxon-name-part-type="genus" reg="Helictopleurus"/><tp:taxon-name-part taxon-name-part-type="species" reg="vadoni">vadoni</tp:taxon-name-part></tp:taxon-name></named-content>; taxonRank: <named-content xmlns:xlink="http://www.w3.org/1999/xlink" content-type="dwc:taxonRank" xlink:type="simple">species</named-content>; scientificNameAuthorship: <named-content xmlns:xlink="http://www.w3.org/1999/xlink" content-type="dwc:scientificNameAuthorship" xlink:type="simple">Lebis, 1960</named-content>; nomenclaturalCode: <named-content xmlns:xlink="http://www.w3.org/1999/xlink" content-type="dwc:nomenclaturalCode" xlink:type="simple">ICZN</named-content>; taxonomicStatus: <named-content xmlns:xlink="http://www.w3.org/1999/xlink" content-type="dwc:taxonomicStatus" xlink:type="simple">valid</named-content>; <bold>Location:</bold> continent: <named-content xmlns:xlink="http://www.w3.org/1999/xlink" content-type="dwc:continent" xlink:type="simple">Africa</named-content>; country: <named-content xmlns:xlink="http://www.w3.org/1999/xlink" content-type="dwc:country" xlink:type="simple">Madagascar</named-content>; verbatimLocality: <named-content xmlns:xlink="http://www.w3.org/1999/xlink" content-type="dwc:verbatimLocality" xlink:type="simple">Maroantsetra</named-content>; <bold>Identification:</bold> identifiedBy: <named-content xmlns:xlink="http://www.w3.org/1999/xlink" content-type="dwc:identifiedBy" xlink:type="simple">E. Lebis</named-content>; <bold>Event:</bold> eventDate: <named-content xmlns:xlink="http://www.w3.org/1999/xlink" content-type="dwc:eventDate" xlink:type="simple">1944-9</named-content>; year: <named-content xmlns:xlink="http://www.w3.org/1999/xlink" content-type="dwc:year" xlink:type="simple">1944</named-content>; <bold>Record Level:</bold> institutionCode: <named-content xmlns:xlink="http://www.w3.org/1999/xlink" content-type="dwc:institutionCode" xlink:type="simple">MNHN</named-content>; basisOfRecord: <named-content xmlns:xlink="http://www.w3.org/1999/xlink" content-type="dwc:basisOfRecord" xlink:type="simple">PreservedSpecimen</named-content></p></list-item><list-item><p><bold>Type status:</bold> <named-content xmlns:xlink="http://www.w3.org/1999/xlink" content-type="dwc:typeStatus" xlink:type="simple">Paratype</named-content>. <bold>Occurrence:</bold> recordedBy: <named-content xmlns:xlink="http://www.w3.org/1999/xlink" content-type="dwc:recordedBy" xlink:type="simple">Vadon</named-content>; individualCount: <named-content xmlns:xlink="http://www.w3.org/1999/xlink" content-type="dwc:individualCount" xlink:type="simple">1</named-content>; lifeStage: <named-content xmlns:xlink="http://www.w3.org/1999/xlink" content-type="dwc:lifeStage" xlink:type="simple">adult</named-content>; preparations: <named-content xmlns:xlink="http://www.w3.org/1999/xlink" content-type="dwc:preparations" xlink:type="simple">dry</named-content>; disposition: <named-content xmlns:xlink="http://www.w3.org/1999/xlink" content-type="dwc:disposition" xlink:type="simple">in collection</named-content>; otherCatalogNumbers: <named-content xmlns:xlink="http://www.w3.org/1999/xlink" content-type="dwc:otherCatalogNumbers" xlink:type="simple">MALP0820</named-content>; occurrenceID: <named-content xmlns:xlink="http://www.w3.org/1999/xlink" content-type="dwc:occurrenceID" xlink:type="simple">67B9F2FB-62F6-5FCA-8F4D-166C7DD57E70</named-content>; <bold>Taxon:</bold> scientificName: <named-content xmlns:xlink="http://www.w3.org/1999/xlink" content-type="dwc:scientificName" xlink:type="simple"><tp:taxon-name><tp:taxon-name-part taxon-name-part-type="genus" reg="Helictopleurus">Helictopleurus</tp:taxon-name-part><tp:taxon-name-part taxon-name-part-type="species" reg="vadoni">vadoni</tp:taxon-name-part></tp:taxon-name> Lebis, 1960</named-content>; namePublishedIn: <named-content xmlns:xlink="http://www.w3.org/1999/xlink" content-type="dwc:namePublishedIn" xlink:type="simple">Lebis, E. 1960. Insectes, coléoptères <tp:taxon-name><tp:taxon-name-part taxon-name-part-type="family">Scarabaeidae</tp:taxon-name-part></tp:taxon-name>, <tp:taxon-name><tp:taxon-name-part taxon-name-part-type="subtribe">Helictopleurina</tp:taxon-name-part></tp:taxon-name>. <italic>Faune de Madagascar</italic>, 11:25–130</named-content>; class: <named-content xmlns:xlink="http://www.w3.org/1999/xlink" content-type="dwc:class" xlink:type="simple"><tp:taxon-name><tp:taxon-name-part taxon-name-part-type="class">Insecta</tp:taxon-name-part></tp:taxon-name></named-content>; order: <named-content xmlns:xlink="http://www.w3.org/1999/xlink" content-type="dwc:order" xlink:type="simple"><tp:taxon-name><tp:taxon-name-part taxon-name-part-type="order">Coleoptera</tp:taxon-name-part></tp:taxon-name></named-content>; family: <named-content xmlns:xlink="http://www.w3.org/1999/xlink" content-type="dwc:family" xlink:type="simple"><tp:taxon-name><tp:taxon-name-part taxon-name-part-type="family">Scarabaeidae</tp:taxon-name-part></tp:taxon-name></named-content>; genus: <named-content xmlns:xlink="http://www.w3.org/1999/xlink" content-type="dwc:genus" xlink:type="simple"><tp:taxon-name><tp:taxon-name-part taxon-name-part-type="genus">Helictopleurus</tp:taxon-name-part></tp:taxon-name></named-content>; specificEpithet: <named-content xmlns:xlink="http://www.w3.org/1999/xlink" content-type="dwc:specificEpithet" xlink:type="simple"><tp:taxon-name><tp:taxon-name-part taxon-name-part-type="genus" reg="Helictopleurus"/><tp:taxon-name-part taxon-name-part-type="species" reg="vadoni">vadoni</tp:taxon-name-part></tp:taxon-name></named-content>; taxonRank: <named-content xmlns:xlink="http://www.w3.org/1999/xlink" content-type="dwc:taxonRank" xlink:type="simple">species</named-content>; scientificNameAuthorship: <named-content xmlns:xlink="http://www.w3.org/1999/xlink" content-type="dwc:scientificNameAuthorship" xlink:type="simple">Lebis, 1960</named-content>; nomenclaturalCode: <named-content xmlns:xlink="http://www.w3.org/1999/xlink" content-type="dwc:nomenclaturalCode" xlink:type="simple">ICZN</named-content>; taxonomicStatus: <named-content xmlns:xlink="http://www.w3.org/1999/xlink" content-type="dwc:taxonomicStatus" xlink:type="simple">valid</named-content>; <bold>Location:</bold> continent: <named-content xmlns:xlink="http://www.w3.org/1999/xlink" content-type="dwc:continent" xlink:type="simple">Africa</named-content>; country: <named-content xmlns:xlink="http://www.w3.org/1999/xlink" content-type="dwc:country" xlink:type="simple">Madagascar</named-content>; verbatimLocality: <named-content xmlns:xlink="http://www.w3.org/1999/xlink" content-type="dwc:verbatimLocality" xlink:type="simple">Ankovana</named-content>; <bold>Identification:</bold> identifiedBy: <named-content xmlns:xlink="http://www.w3.org/1999/xlink" content-type="dwc:identifiedBy" xlink:type="simple">E. Lebis</named-content>; <bold>Event:</bold> eventDate: <named-content xmlns:xlink="http://www.w3.org/1999/xlink" content-type="dwc:eventDate" xlink:type="simple">1945-8</named-content>; year: <named-content xmlns:xlink="http://www.w3.org/1999/xlink" content-type="dwc:year" xlink:type="simple">1945</named-content>; <bold>Record Level:</bold> institutionCode: <named-content xmlns:xlink="http://www.w3.org/1999/xlink" content-type="dwc:institutionCode" xlink:type="simple">MNHN</named-content>; basisOfRecord: <named-content xmlns:xlink="http://www.w3.org/1999/xlink" content-type="dwc:basisOfRecord" xlink:type="simple">PreservedSpecimen</named-content></p></list-item></list></tp:treatment-sec><tp:treatment-sec sec-type="Diagnosis"><title>Diagnosis</title><p><italic><tp:taxon-name><tp:taxon-name-part taxon-name-part-type="genus" reg="Helictopleurus">Helictopleurus</tp:taxon-name-part><tp:taxon-name-part taxon-name-part-type="species" reg="vadoni">vadoni</tp:taxon-name-part></tp:taxon-name></italic> is readily distinguished from congeneric species by the following combination of characters: elytra dark, with metallic tinges and characteristic brownish-orange spots mostly concentrated on the basal half of the intervals 1–5; elytral intervals with erected setae; pronotum metallic-green, shiny, densely and evenly punctated and setose, discal punctures coarser.</p></tp:treatment-sec><tp:treatment-sec sec-type="Distribution"><title>Distribution</title><p>This species occurs in the Sambava and Maroantsetra Districts, north-eastern Madagascar (Fig. <xref ref-type="fig" rid="F11135210">3</xref><xref ref-type="fig" rid="F11135217">c</xref>).</p></tp:treatment-sec><tp:treatment-sec sec-type="Taxon discussion"><title>Taxon discussion</title><p><italic><tp:taxon-name><tp:taxon-name-part taxon-name-part-type="genus" reg="Helictopleurus">Helictopleurus</tp:taxon-name-part><tp:taxon-name-part taxon-name-part-type="species" reg="perpunctatus">perpunctatus</tp:taxon-name-part></tp:taxon-name></italic> was described on two female specimens, without exact collecting locality. According to <xref ref-type="bibr" rid="B10465334">Balthasar (1963)</xref>, the holotype is in J. Schulze’s collection (probably in the Museum für Naturkunde, Berlin), but we could not examine it. In this study, instead, we investigated the morphology of the paratype (NMPC), which clearly indicates that <italic><tp:taxon-name><tp:taxon-name-part taxon-name-part-type="genus" reg="Helictopleurus">H.</tp:taxon-name-part><tp:taxon-name-part taxon-name-part-type="species" reg="perpunctatus">perpunctatus</tp:taxon-name-part></tp:taxon-name></italic> is a female of <italic><tp:taxon-name><tp:taxon-name-part taxon-name-part-type="genus" reg="Helictopleurus">H.</tp:taxon-name-part><tp:taxon-name-part taxon-name-part-type="species" reg="vadoni">vadoni</tp:taxon-name-part></tp:taxon-name></italic>. Given the original description and Balthasar's expertise on scarabs, we believe that both the holotype and paratype are conspecific. Therefore, <italic><tp:taxon-name><tp:taxon-name-part taxon-name-part-type="genus" reg="Helictopleurus">H.</tp:taxon-name-part><tp:taxon-name-part taxon-name-part-type="species" reg="perpunctatus">perpunctatus</tp:taxon-name-part></tp:taxon-name></italic> is established as the junior subjective synonym of <italic><tp:taxon-name><tp:taxon-name-part taxon-name-part-type="genus" reg="Helictopleurus">H.</tp:taxon-name-part><tp:taxon-name-part taxon-name-part-type="species" reg="vadoni">vadoni</tp:taxon-name-part></tp:taxon-name></italic> (<italic><tp:taxon-name><tp:taxon-name-part taxon-name-part-type="genus" reg="Helictopleurus">H.</tp:taxon-name-part><tp:taxon-name-part taxon-name-part-type="species" reg="perpunctatus">perpunctatus</tp:taxon-name-part></tp:taxon-name></italic> <bold>syn. nov.</bold>).</p><p><xref ref-type="bibr" rid="B10465334">Balthasar (1963)</xref> states that his conclusions on <italic><tp:taxon-name><tp:taxon-name-part taxon-name-part-type="genus" reg="Helictopleurus">H.</tp:taxon-name-part><tp:taxon-name-part taxon-name-part-type="species" reg="perpunctatus">perpunctatus</tp:taxon-name-part></tp:taxon-name></italic> was drawn after consultation of the keys from <xref ref-type="bibr" rid="B10465389">d’Orbigny (1915)</xref>. Therefore, it is likely that he overlooked the <italic><tp:taxon-name><tp:taxon-name-part taxon-name-part-type="genus" reg="Helictopleurus">Helictopleurus</tp:taxon-name-part></tp:taxon-name></italic> that meanwhile were described by <xref ref-type="bibr" rid="B10465453">Lebis (1960)</xref>. In so doing, Balthasar considers <italic><tp:taxon-name><tp:taxon-name-part taxon-name-part-type="genus" reg="Helictopleurus">H.</tp:taxon-name-part><tp:taxon-name-part taxon-name-part-type="species" reg="perpunctatus">perpunctatus</tp:taxon-name-part></tp:taxon-name></italic> a close relative of <italic><tp:taxon-name><tp:taxon-name-part taxon-name-part-type="genus" reg="Helictopleurus">H.</tp:taxon-name-part><tp:taxon-name-part taxon-name-part-type="species" reg="infimus">infimus</tp:taxon-name-part></tp:taxon-name></italic> (Fairmaire, 1901) and provides a list of characters to separate the two species.</p><p><xref ref-type="bibr" rid="B10465453">Lebis (1960)</xref> included <italic><tp:taxon-name><tp:taxon-name-part taxon-name-part-type="genus" reg="Helictopleurus">H.</tp:taxon-name-part><tp:taxon-name-part taxon-name-part-type="species" reg="vadoni">vadoni</tp:taxon-name-part></tp:taxon-name></italic> in the <italic><tp:taxon-name><tp:taxon-name-part taxon-name-part-type="genus" reg="Helictopleurus"/><tp:taxon-name-part taxon-name-part-type="species" reg="fungicola">fungicola</tp:taxon-name-part></tp:taxon-name>-<tp:taxon-name><tp:taxon-name-part taxon-name-part-type="genus" reg="Helictopleurus"/><tp:taxon-name-part taxon-name-part-type="species" reg="viridiflavus">viridiflavus</tp:taxon-name-part></tp:taxon-name></italic> group, along with seven additional species. These <italic><tp:taxon-name><tp:taxon-name-part taxon-name-part-type="genus" reg="Helictopleurus">Helictopleurus</tp:taxon-name-part></tp:taxon-name></italic> were subsequently separated into two groups: <italic><tp:taxon-name><tp:taxon-name-part taxon-name-part-type="genus" reg="Helictopleurus"/><tp:taxon-name-part taxon-name-part-type="species" reg="fungicola">fungicola</tp:taxon-name-part></tp:taxon-name></italic> and <italic><tp:taxon-name><tp:taxon-name-part taxon-name-part-type="genus" reg="Helictopleurus"/><tp:taxon-name-part taxon-name-part-type="species" reg="viridiflavus">viridiflavus</tp:taxon-name-part></tp:taxon-name></italic> (<xref ref-type="bibr" rid="B10465462">Montreuil 2005a</xref>). Today, the <italic><tp:taxon-name><tp:taxon-name-part taxon-name-part-type="genus" reg="Helictopleurus"/><tp:taxon-name-part taxon-name-part-type="species" reg="viridiflavus">viridiflavus</tp:taxon-name-part></tp:taxon-name></italic> group comprises the following species (<xref ref-type="bibr" rid="B10465473">Montreuil 2005b</xref>): <italic><tp:taxon-name><tp:taxon-name-part taxon-name-part-type="genus" reg="Helictopleurus">H.</tp:taxon-name-part><tp:taxon-name-part taxon-name-part-type="species" reg="viridiflavus">viridiflavus</tp:taxon-name-part></tp:taxon-name></italic> (Fairmaire, 1898), <italic><tp:taxon-name><tp:taxon-name-part taxon-name-part-type="genus" reg="Helictopleurus">H.</tp:taxon-name-part><tp:taxon-name-part taxon-name-part-type="species" reg="vadoni">vadoni</tp:taxon-name-part></tp:taxon-name></italic>, <italic><tp:taxon-name><tp:taxon-name-part taxon-name-part-type="genus" reg="Helictopleurus">H.</tp:taxon-name-part><tp:taxon-name-part taxon-name-part-type="species" reg="infimus">infimus</tp:taxon-name-part></tp:taxon-name></italic> (Fairmaire, 1901), <italic><tp:taxon-name><tp:taxon-name-part taxon-name-part-type="genus" reg="Helictopleurus">H.</tp:taxon-name-part><tp:taxon-name-part taxon-name-part-type="species" reg="carbonarius">carbonarius</tp:taxon-name-part></tp:taxon-name></italic> Lebis, 1960, <italic><tp:taxon-name><tp:taxon-name-part taxon-name-part-type="genus" reg="Helictopleurus">H.</tp:taxon-name-part><tp:taxon-name-part taxon-name-part-type="species" reg="minutus">minutus</tp:taxon-name-part></tp:taxon-name></italic> Paulian &amp; Cambefort, 1984, <italic><tp:taxon-name><tp:taxon-name-part taxon-name-part-type="genus" reg="Helictopleurus">H.</tp:taxon-name-part><tp:taxon-name-part taxon-name-part-type="species" reg="villiersi">villiersi</tp:taxon-name-part></tp:taxon-name></italic> Paulian &amp; Cambefort, 1984 and <italic><tp:taxon-name><tp:taxon-name-part taxon-name-part-type="genus" reg="Helictopleurus">H.</tp:taxon-name-part><tp:taxon-name-part taxon-name-part-type="species" reg="ambiguus">ambiguus</tp:taxon-name-part></tp:taxon-name></italic> Paulian &amp; Cambefort, 1991. The majority of these <italic><tp:taxon-name><tp:taxon-name-part taxon-name-part-type="genus" reg="Helictopleurus">Helictopleurus</tp:taxon-name-part></tp:taxon-name></italic> seems to be strictly associated with dry and semi-arid regions of western Madagascar. The dung beetle fauna of these areas has been poorly investigated and many of these <italic><tp:taxon-name><tp:taxon-name-part taxon-name-part-type="genus" reg="Helictopleurus">Helictopleurus</tp:taxon-name-part></tp:taxon-name></italic> are only known from the type series, which often consist of single specimens.</p><p><italic><tp:taxon-name><tp:taxon-name-part taxon-name-part-type="genus" reg="Helictopleurus">Helictopleurus</tp:taxon-name-part><tp:taxon-name-part taxon-name-part-type="species" reg="vadoni">vadoni</tp:taxon-name-part></tp:taxon-name></italic> and <italic><tp:taxon-name><tp:taxon-name-part taxon-name-part-type="genus" reg="Helictopleurus">H.</tp:taxon-name-part><tp:taxon-name-part taxon-name-part-type="species" reg="viridiflavus">viridiflavus</tp:taxon-name-part></tp:taxon-name></italic> are the only members of the group that occur in the humid-most eastern Madagascar, with occasional incursions into drier regions (Fig. <xref ref-type="fig" rid="F11135210">3</xref><xref ref-type="fig" rid="F11135217">c</xref>). <italic><tp:taxon-name><tp:taxon-name-part taxon-name-part-type="genus" reg="Helictopleurus">Helictopleurus</tp:taxon-name-part><tp:taxon-name-part taxon-name-part-type="species" reg="viridiflavus">viridiflavus</tp:taxon-name-part></tp:taxon-name></italic> is a very distinct species, with elytra brownish and without spots; pronotum metallic-green to coppery, with elongate and very dense punctures.</p></tp:treatment-sec><tp:treatment-sec><!--Section generated to contain objects referenced in tp:taxon-treatment.--><fig-group id="F11134330" position="float" orientation="portrait"><caption><p>Type specimens of <italic><tp:taxon-name><tp:taxon-name-part taxon-name-part-type="genus" reg="Helictopleurus">Helictopleurus</tp:taxon-name-part></tp:taxon-name></italic>.</p></caption><fig id="F11134335" position="float" orientation="portrait"><object-id xmlns:xlink="http://www.w3.org/1999/xlink" content-type="arpha" xlink:type="simple">F8171CA6-EF15-5534-B496-6F519D5BE554</object-id><object-id xmlns:xlink="http://www.w3.org/1999/xlink" content-type="doi" xlink:type="simple">10.3897/BDJ.12.e120304.figure2a</object-id><label>Figure 2a.</label><caption><p>Dorsal habitus and labels of the holotype of <italic><tp:taxon-name><tp:taxon-name-part taxon-name-part-type="genus" reg="Helictopleurus">H.</tp:taxon-name-part><tp:taxon-name-part taxon-name-part-type="species" reg="dorbignyi">dorbignyi</tp:taxon-name-part></tp:taxon-name></italic>;</p></caption><graphic xmlns:xlink="http://www.w3.org/1999/xlink" xlink:href="bdj-12-e120304-g002_a.jpg" xlink:type="simple" position="float" orientation="portrait" id="oo_977028.jpg"><uri content-type="original_file" xlink:type="simple">https://binary.pensoft.net/fig/977028</uri></graphic></fig><fig id="F11134336" position="float" orientation="portrait"><object-id xmlns:xlink="http://www.w3.org/1999/xlink" content-type="arpha" xlink:type="simple">2D7243D5-E354-592F-8AC1-3C2D030F8FB4</object-id><object-id xmlns:xlink="http://www.w3.org/1999/xlink" content-type="doi" xlink:type="simple">10.3897/BDJ.12.e120304.figure2b</object-id><label>Figure 2b.</label><caption><p>Dorsal and frontolateral habitus and labels of the holotype of <italic><tp:taxon-name><tp:taxon-name-part taxon-name-part-type="genus" reg="Helictopleurus">H.</tp:taxon-name-part><tp:taxon-name-part taxon-name-part-type="species" reg="halffteri">halffteri</tp:taxon-name-part></tp:taxon-name></italic>;</p></caption><graphic xmlns:xlink="http://www.w3.org/1999/xlink" xlink:href="bdj-12-e120304-g002_b.jpg" xlink:type="simple" position="float" orientation="portrait" id="oo_977027.jpg"><uri content-type="original_file" xlink:type="simple">https://binary.pensoft.net/fig/977027</uri></graphic></fig><fig id="F11134337" position="float" orientation="portrait"><object-id xmlns:xlink="http://www.w3.org/1999/xlink" content-type="arpha" xlink:type="simple">5BAD33F5-5287-508F-A612-7C94DD175538</object-id><object-id xmlns:xlink="http://www.w3.org/1999/xlink" content-type="doi" xlink:type="simple">10.3897/BDJ.12.e120304.figure2c</object-id><label>Figure 2c.</label><caption><p>Dorsal habitus and labels of the holotype of <italic><tp:taxon-name><tp:taxon-name-part taxon-name-part-type="genus" reg="Helictopleurus">H.</tp:taxon-name-part><tp:taxon-name-part taxon-name-part-type="species" reg="hypocrita">hypocrita</tp:taxon-name-part></tp:taxon-name></italic>;</p></caption><graphic xmlns:xlink="http://www.w3.org/1999/xlink" xlink:href="bdj-12-e120304-g002_c.jpg" xlink:type="simple" position="float" orientation="portrait" id="oo_977029.jpg"><uri content-type="original_file" xlink:type="simple">https://binary.pensoft.net/fig/977029</uri></graphic></fig><fig id="F11134338" position="float" orientation="portrait"><object-id xmlns:xlink="http://www.w3.org/1999/xlink" content-type="arpha" xlink:type="simple">B65E1A8E-FC4E-5D6D-B9CD-B098C4935E0F</object-id><object-id xmlns:xlink="http://www.w3.org/1999/xlink" content-type="doi" xlink:type="simple">10.3897/BDJ.12.e120304.figure2d</object-id><label>Figure 2d.</label><caption><p>Dorsal habitus and labels of the paratype of <italic><tp:taxon-name><tp:taxon-name-part taxon-name-part-type="genus" reg="Helictopleurus">H.</tp:taxon-name-part><tp:taxon-name-part taxon-name-part-type="species" reg="perpunctatus">perpunctatus</tp:taxon-name-part></tp:taxon-name></italic>;</p></caption><graphic xmlns:xlink="http://www.w3.org/1999/xlink" xlink:href="bdj-12-e120304-g002_d.jpg" xlink:type="simple" position="float" orientation="portrait" id="oo_977030.jpg"><uri content-type="original_file" xlink:type="simple">https://binary.pensoft.net/fig/977030</uri></graphic></fig><fig id="F11134339" position="float" orientation="portrait"><object-id xmlns:xlink="http://www.w3.org/1999/xlink" content-type="arpha" xlink:type="simple">02595988-E6D0-54B1-BE4F-046DB6D3BE42</object-id><object-id xmlns:xlink="http://www.w3.org/1999/xlink" content-type="doi" xlink:type="simple">10.3897/BDJ.12.e120304.figure2e</object-id><label>Figure 2e.</label><caption><p>Dorsal and frontolateral habitus and labels of the syntype of <italic><tp:taxon-name><tp:taxon-name-part taxon-name-part-type="genus" reg="Helictopleurus">H.</tp:taxon-name-part><tp:taxon-name-part taxon-name-part-type="species" reg="clouei">clouei</tp:taxon-name-part></tp:taxon-name></italic>;</p></caption><graphic xmlns:xlink="http://www.w3.org/1999/xlink" xlink:href="bdj-12-e120304-g002_e.jpg" xlink:type="simple" position="float" orientation="portrait" id="oo_976662.jpg"><uri content-type="original_file" xlink:type="simple">https://binary.pensoft.net/fig/976662</uri></graphic></fig><fig id="F11134340" position="float" orientation="portrait"><object-id xmlns:xlink="http://www.w3.org/1999/xlink" content-type="arpha" xlink:type="simple">E2FD284F-97DA-5B1C-84FF-8BE581C16057</object-id><object-id xmlns:xlink="http://www.w3.org/1999/xlink" content-type="doi" xlink:type="simple">10.3897/BDJ.12.e120304.figure2f</object-id><label>Figure 2f.</label><caption><p>Dorsal and frontolateral habitus and labels of the syntype of <italic><tp:taxon-name><tp:taxon-name-part taxon-name-part-type="genus" reg="Helictopleurus">H.</tp:taxon-name-part><tp:taxon-name-part taxon-name-part-type="species" reg="gibbicollis">gibbicollis</tp:taxon-name-part></tp:taxon-name></italic>.</p></caption><graphic xmlns:xlink="http://www.w3.org/1999/xlink" xlink:href="bdj-12-e120304-g002_f.jpg" xlink:type="simple" position="float" orientation="portrait" id="oo_976663.jpg"><uri content-type="original_file" xlink:type="simple">https://binary.pensoft.net/fig/976663</uri></graphic></fig></fig-group><fig id="F11134338" position="float" orientation="portrait"><object-id xmlns:xlink="http://www.w3.org/1999/xlink" content-type="arpha" xlink:type="simple">B65E1A8E-FC4E-5D6D-B9CD-B098C4935E0F</object-id><object-id xmlns:xlink="http://www.w3.org/1999/xlink" content-type="doi" xlink:type="simple">10.3897/BDJ.12.e120304.figure2d</object-id><label>Figure 2d.</label><caption><p>Dorsal habitus and labels of the paratype of <italic><tp:taxon-name><tp:taxon-name-part taxon-name-part-type="genus" reg="Helictopleurus">H.</tp:taxon-name-part><tp:taxon-name-part taxon-name-part-type="species" reg="perpunctatus">perpunctatus</tp:taxon-name-part></tp:taxon-name></italic>;</p></caption><graphic xmlns:xlink="http://www.w3.org/1999/xlink" xlink:href="bdj-12-e120304-g002_d.jpg" xlink:type="simple" position="float" orientation="portrait" id="oo_977030.jpg"><uri content-type="original_file" xlink:type="simple">https://binary.pensoft.net/fig/977030</uri></graphic></fig><fig-group id="F11135210" position="float" orientation="portrait"><caption><p>Distribution maps of <italic><tp:taxon-name><tp:taxon-name-part taxon-name-part-type="genus" reg="Helictopleurus">Helictopleurus</tp:taxon-name-part></tp:taxon-name></italic>.</p></caption><fig id="F11135215" position="float" orientation="portrait"><object-id xmlns:xlink="http://www.w3.org/1999/xlink" content-type="arpha" xlink:type="simple">03382F20-CEB9-51BA-9C4F-DC8B46764927</object-id><object-id xmlns:xlink="http://www.w3.org/1999/xlink" content-type="doi" xlink:type="simple">10.3897/BDJ.12.e120304.figure3a</object-id><label>Figure 3a.</label><caption><p><italic><tp:taxon-name><tp:taxon-name-part taxon-name-part-type="genus" reg="Helictopleurus">H.</tp:taxon-name-part><tp:taxon-name-part taxon-name-part-type="species" reg="rudicollis">rudicollis</tp:taxon-name-part></tp:taxon-name></italic> (blue circles; black arrows indicate the type locality) and <italic><tp:taxon-name><tp:taxon-name-part taxon-name-part-type="genus" reg="Helictopleurus">H.</tp:taxon-name-part><tp:taxon-name-part taxon-name-part-type="species" reg="splendidus">splendidus</tp:taxon-name-part></tp:taxon-name></italic> (red circles; red arrows indicate the type localities);</p></caption><graphic xmlns:xlink="http://www.w3.org/1999/xlink" xlink:href="bdj-12-e120304-g003_a.jpg" xlink:type="simple" position="float" orientation="portrait" id="oo_977023.jpg"><uri content-type="original_file" xlink:type="simple">https://binary.pensoft.net/fig/977023</uri></graphic></fig><fig id="F11135216" position="float" orientation="portrait"><object-id xmlns:xlink="http://www.w3.org/1999/xlink" content-type="arpha" xlink:type="simple">99C4F8CB-BC22-5884-B8D9-0383AE54E4D2</object-id><object-id xmlns:xlink="http://www.w3.org/1999/xlink" content-type="doi" xlink:type="simple">10.3897/BDJ.12.e120304.figure3b</object-id><label>Figure 3b.</label><caption><p><italic><tp:taxon-name><tp:taxon-name-part taxon-name-part-type="genus" reg="Helictopleurus">H.</tp:taxon-name-part><tp:taxon-name-part taxon-name-part-type="species" reg="clouei">clouei</tp:taxon-name-part></tp:taxon-name></italic> (red arrow indicates the type locality of <italic><tp:taxon-name><tp:taxon-name-part taxon-name-part-type="genus" reg="Helictopleurus">H.</tp:taxon-name-part><tp:taxon-name-part taxon-name-part-type="species" reg="gibbicollis">gibbicollis</tp:taxon-name-part></tp:taxon-name></italic> <bold>syn. nov.</bold>);</p></caption><graphic xmlns:xlink="http://www.w3.org/1999/xlink" xlink:href="bdj-12-e120304-g003_b.jpg" xlink:type="simple" position="float" orientation="portrait" id="oo_977024.jpg"><uri content-type="original_file" xlink:type="simple">https://binary.pensoft.net/fig/977024</uri></graphic></fig><fig id="F11135217" position="float" orientation="portrait"><object-id xmlns:xlink="http://www.w3.org/1999/xlink" content-type="arpha" xlink:type="simple">12914ED0-2408-5D14-9969-F88BB5327C2C</object-id><object-id xmlns:xlink="http://www.w3.org/1999/xlink" content-type="doi" xlink:type="simple">10.3897/BDJ.12.e120304.figure3c</object-id><label>Figure 3c.</label><caption><p><italic><tp:taxon-name><tp:taxon-name-part taxon-name-part-type="genus" reg="Helictopleurus">H.</tp:taxon-name-part><tp:taxon-name-part taxon-name-part-type="species" reg="vadoni">vadoni</tp:taxon-name-part></tp:taxon-name></italic> (red arrow indicates the type locality);</p></caption><graphic xmlns:xlink="http://www.w3.org/1999/xlink" xlink:href="bdj-12-e120304-g003_c.jpg" xlink:type="simple" position="float" orientation="portrait" id="oo_976995.jpg"><uri content-type="original_file" xlink:type="simple">https://binary.pensoft.net/fig/976995</uri></graphic></fig><fig id="F11135218" position="float" orientation="portrait"><object-id xmlns:xlink="http://www.w3.org/1999/xlink" content-type="arpha" xlink:type="simple">F8D39C7E-C9F8-515D-BBF6-9D2096727D20</object-id><object-id xmlns:xlink="http://www.w3.org/1999/xlink" content-type="doi" xlink:type="simple">10.3897/BDJ.12.e120304.figure3d</object-id><label>Figure 3d.</label><caption><p><italic><tp:taxon-name><tp:taxon-name-part taxon-name-part-type="genus" reg="Helictopleurus">H.</tp:taxon-name-part><tp:taxon-name-part taxon-name-part-type="species" reg="halffteri">halffteri</tp:taxon-name-part></tp:taxon-name></italic> (red arrow indicates the type locality of <italic><tp:taxon-name><tp:taxon-name-part taxon-name-part-type="genus" reg="Helictopleurus">H.</tp:taxon-name-part><tp:taxon-name-part taxon-name-part-type="species" reg="halffteri">halffteri</tp:taxon-name-part></tp:taxon-name></italic> and <italic><tp:taxon-name><tp:taxon-name-part taxon-name-part-type="genus" reg="Helictopleurus">H.</tp:taxon-name-part><tp:taxon-name-part taxon-name-part-type="species" reg="dorbignyi">dorbignyi</tp:taxon-name-part></tp:taxon-name></italic>). Question mark indicates the collecting localities of some of the type specimens of <italic><tp:taxon-name><tp:taxon-name-part taxon-name-part-type="genus" reg="Helictopleurus">H.</tp:taxon-name-part><tp:taxon-name-part taxon-name-part-type="species" reg="dorbignyi">dorbignyi</tp:taxon-name-part></tp:taxon-name></italic> <bold>syn. nov.</bold> (=<italic><tp:taxon-name><tp:taxon-name-part taxon-name-part-type="genus" reg="Helictopleurus">H.</tp:taxon-name-part><tp:taxon-name-part taxon-name-part-type="species" reg="halffteri">halffteri</tp:taxon-name-part></tp:taxon-name></italic>). These specimens may belong to an undescribed species.</p></caption><graphic xmlns:xlink="http://www.w3.org/1999/xlink" xlink:href="bdj-12-e120304-g003_d.jpg" xlink:type="simple" position="float" orientation="portrait" id="oo_977025.jpg"><uri content-type="original_file" xlink:type="simple">https://binary.pensoft.net/fig/977025</uri></graphic></fig></fig-group><fig id="F11135217" position="float" orientation="portrait"><object-id xmlns:xlink="http://www.w3.org/1999/xlink" content-type="arpha" xlink:type="simple">12914ED0-2408-5D14-9969-F88BB5327C2C</object-id><object-id xmlns:xlink="http://www.w3.org/1999/xlink" content-type="doi" xlink:type="simple">10.3897/BDJ.12.e120304.figure3c</object-id><label>Figure 3c.</label><caption><p><italic><tp:taxon-name><tp:taxon-name-part taxon-name-part-type="genus" reg="Helictopleurus">H.</tp:taxon-name-part><tp:taxon-name-part taxon-name-part-type="species" reg="vadoni">vadoni</tp:taxon-name-part></tp:taxon-name></italic> (red arrow indicates the type locality);</p></caption><graphic xmlns:xlink="http://www.w3.org/1999/xlink" xlink:href="bdj-12-e120304-g003_c.jpg" xlink:type="simple" position="float" orientation="portrait" id="oo_976995.jpg"><uri content-type="original_file" xlink:type="simple">https://binary.pensoft.net/fig/976995</uri></graphic></fig></tp:treatment-sec><ref-list><ref id="B10465453"><element-citation xmlns:xlink="http://www.w3.org/1999/xlink" publication-type="article" xlink:type="simple"><person-group person-group-type="author"><name name-style="western"><surname>Lebis</surname><given-names>E.</given-names></name></person-group><year>1960</year><article-title>Insectes, Coléoptères <tp:taxon-name><tp:taxon-name-part taxon-name-part-type="family">Scarabaeidae</tp:taxon-name-part></tp:taxon-name>, <tp:taxon-name><tp:taxon-name-part taxon-name-part-type="subtribe">Helictopleurina</tp:taxon-name-part></tp:taxon-name></article-title><source>Faune de Madagascar</source><volume>11</volume><fpage>25</fpage><lpage>130</lpage></element-citation></ref><ref id="B10465482"><element-citation xmlns:xlink="http://www.w3.org/1999/xlink" publication-type="article" xlink:type="simple"><person-group person-group-type="author"><name name-style="western"><surname>Paulian</surname><given-names>R.</given-names></name></person-group><year>1986</year><article-title>Catalogue Des Coléoptères <tp:taxon-name><tp:taxon-name-part taxon-name-part-type="family">Scarabaeidae</tp:taxon-name-part></tp:taxon-name> de Madagascar</article-title><source>Bulletin d’Academie Malgaches</source><volume>62</volume><fpage>89</fpage><lpage>111</lpage></element-citation></ref><ref id="B10465462"><element-citation xmlns:xlink="http://www.w3.org/1999/xlink" publication-type="article" xlink:type="simple"><person-group person-group-type="author"><name name-style="western"><surname>Montreuil</surname><given-names>O.</given-names></name></person-group><year>2005</year><article-title>Nouveaux <italic><tp:taxon-name><tp:taxon-name-part taxon-name-part-type="genus" reg="Helictopleurus">Helictopleurus</tp:taxon-name-part></tp:taxon-name></italic> d’Orbigny, 1915 de Madagascar et révision du groupe <italic><tp:taxon-name><tp:taxon-name-part taxon-name-part-type="genus" reg="Helictopleurus"/><tp:taxon-name-part taxon-name-part-type="species" reg="semivirens">semivirens</tp:taxon-name-part></tp:taxon-name></italic> <italic>sensu</italic> Lebis, 1960 (<tp:taxon-name><tp:taxon-name-part taxon-name-part-type="class">Insecta</tp:taxon-name-part></tp:taxon-name>, <tp:taxon-name><tp:taxon-name-part taxon-name-part-type="order">Coleoptera</tp:taxon-name-part></tp:taxon-name>, <tp:taxon-name><tp:taxon-name-part taxon-name-part-type="family">Scarabaeidae</tp:taxon-name-part></tp:taxon-name>, <tp:taxon-name><tp:taxon-name-part taxon-name-part-type="tribe">Oniticellini</tp:taxon-name-part></tp:taxon-name>).</article-title><source>Zoosystema</source><volume>27</volume><issue>1</issue><fpage>123</fpage><lpage>135</lpage></element-citation></ref><ref id="B10465426"><element-citation xmlns:xlink="http://www.w3.org/1999/xlink" publication-type="article" xlink:type="simple"><person-group person-group-type="author"><name name-style="western"><surname>Frey</surname><given-names>G.</given-names></name></person-group><year>1975</year><article-title>Neue madegassische Sericinen und Coprinen vom Zentralafrikanischen Museum in Tervuren Bei Brussel</article-title><source>Entomologische Arbeiten Aus Dem Museum G. Frey</source><volume>26</volume><fpage>297</fpage><lpage>306</lpage></element-citation></ref><ref id="B10465334"><element-citation xmlns:xlink="http://www.w3.org/1999/xlink" publication-type="article" xlink:type="simple"><person-group person-group-type="author"><name name-style="western"><surname>Balthasar</surname><given-names>V.</given-names></name></person-group><year>1963</year><article-title>Neue arten der familie scarabaeidae</article-title><source>Acta Societatis Entomologicae Cechosloveniae,</source><volume>60</volume><issue>4</issue><fpage>284</fpage><lpage>295</lpage></element-citation></ref><ref id="B10465473"><element-citation xmlns:xlink="http://www.w3.org/1999/xlink" publication-type="article" xlink:type="simple"><person-group person-group-type="author"><name name-style="western"><surname>Montreuil</surname><given-names>O.</given-names></name></person-group><year>2005</year><article-title>Contribution à l’étude du genre <italic><tp:taxon-name><tp:taxon-name-part taxon-name-part-type="genus" reg="Helictopleurus">Helictopleurus</tp:taxon-name-part></tp:taxon-name></italic> d’Orbigny, 1915 (<tp:taxon-name><tp:taxon-name-part taxon-name-part-type="order">Coleoptera</tp:taxon-name-part></tp:taxon-name>, <tp:taxon-name><tp:taxon-name-part taxon-name-part-type="family">Scarabaeidae</tp:taxon-name-part></tp:taxon-name>)</article-title><source>Bulletin de La Société Entomologique de France</source><volume>110</volume><issue>4</issue><fpage>373</fpage><lpage>376</lpage><pub-id pub-id-type="doi">10.3406/bsef.2005.16247</pub-id></element-citation></ref><ref id="B10465389"><element-citation xmlns:xlink="http://www.w3.org/1999/xlink" publication-type="article" xlink:type="simple"><person-group person-group-type="author"><name name-style="western"><surname>d’Orbigny</surname><given-names>H.</given-names></name></person-group><year>1915</year><article-title>Synopsis d’un genre nouveau d’oniticellides (<tp:taxon-name><tp:taxon-name-part taxon-name-part-type="family">Scarabaeidae</tp:taxon-name-part></tp:taxon-name> <tp:taxon-name><tp:taxon-name-part taxon-name-part-type="tribe">Coprini</tp:taxon-name-part></tp:taxon-name>) spécial à Madagascar</article-title><source>Annales de la Sociéte Entomologique de France</source><volume>84</volume><fpage>402</fpage><lpage>434</lpage></element-citation></ref></ref-list></tp:taxon-treatment>
