# Supplementary material for: Towards computable taxonomic knowledge: Leveraging nanopublications for sharing new synonyms in the Madagascan genus Helictopleurus (Coleoptera, Scarabaeinae)
Source: Biodivers Data J. 2024 Jun 14;12:e120304. doi: 10.3897/BDJ.12.e120304 (PMC11193050; doi:10.3897/BDJ.12.e120304)
Supplement: XML Treatment for Helictopleurus clouei [file BDJ.12.e120304-treatment4.xml]

<!DOCTYPE tp:taxon-treatment
  PUBLIC "-//TaxonX//DTD Taxonomic Treatment Publishing DTD v0 20100105//EN" "tax-treatment-NSO.dtd">
<tp:taxon-treatment xmlns:tp="http://www.plazi.org/taxpub"><tp:treatment-meta><mixed-citation publication-type="journal"><person-group><name><surname>Rossini</surname><given-names>Michele</given-names></name><name><surname>Montanaro</surname><given-names>Giulio</given-names></name><name><surname>Montreuil</surname><given-names>Olivier</given-names></name><name><surname>Tarasov</surname><given-names>Sergei</given-names></name></person-group><article-title>Towards computable taxonomic knowledge: Leveraging nanopublications for sharing new synonyms in the Madagascan genus <italic><tp:taxon-name><tp:taxon-name-part taxon-name-part-type="genus" reg="Helictopleurus">Helictopleurus</tp:taxon-name-part></tp:taxon-name></italic> (<tp:taxon-name><tp:taxon-name-part taxon-name-part-type="order">Coleoptera</tp:taxon-name-part></tp:taxon-name>, <tp:taxon-name><tp:taxon-name-part taxon-name-part-type="subfamily">Scarabaeinae</tp:taxon-name-part></tp:taxon-name>)</article-title><source>Biodivers Data J</source><day>14</day><month>06</month><year>2024</year><volume>12</volume><pub-id pub-id-type="doi">10.3897/BDJ.12.e120304</pub-id></mixed-citation></tp:treatment-meta><tp:nomenclature><tp:taxon-name>
            <object-id xmlns:xlink="http://www.w3.org/1999/xlink" content-type="arpha" xlink:type="simple">1838A91C-EEB2-54F7-B482-C2BE73791BCF</object-id>
            <tp:taxon-name-part taxon-name-part-type="genus">Helictopleurus</tp:taxon-name-part>
            <tp:taxon-name-part taxon-name-part-type="species">clouei</tp:taxon-name-part>
          </tp:taxon-name><tp:taxon-authority>(Harold, 1869)</tp:taxon-authority><tp:nomenclature-citation-list><tp:nomenclature-citation><tp:taxon-name>
                <tp:taxon-name-part taxon-name-part-type="genus" reg="Helictopleurus"/>
                <tp:taxon-name-part taxon-name-part-type="species" reg="clouei"/>
              </tp:taxon-name><comment><italic><tp:taxon-name><tp:taxon-name-part taxon-name-part-type="genus" reg="Oniticellus">Oniticellus</tp:taxon-name-part><tp:taxon-name-part taxon-name-part-type="species" reg="clouei">clouei</tp:taxon-name-part></tp:taxon-name></italic> <xref ref-type="bibr" rid="B10465435">Harold 1869</xref>: 68; <xref ref-type="bibr" rid="B10465444">Harold 1880</xref>: 155; Fairmaire 1895: 13; <xref ref-type="bibr" rid="B10465398">Fairmaire 1898</xref>: 471;</comment></tp:nomenclature-citation><tp:nomenclature-citation><tp:taxon-name>
                <tp:taxon-name-part taxon-name-part-type="genus" reg="Helictopleurus"/>
                <tp:taxon-name-part taxon-name-part-type="species" reg="clouei"/>
              </tp:taxon-name><comment><italic><tp:taxon-name><tp:taxon-name-part taxon-name-part-type="genus" reg="Helictopleurus">Helictopleurus</tp:taxon-name-part><tp:taxon-name-part taxon-name-part-type="species" reg="clouei">clouei</tp:taxon-name-part></tp:taxon-name></italic>: <xref ref-type="bibr" rid="B10465389">d’Orbigny 1915</xref>: 428 (new combination) (Figs <xref ref-type="fig" rid="F11134330">2</xref><xref ref-type="fig" rid="F11134339">e</xref>, <xref ref-type="fig" rid="F11135210">3</xref><xref ref-type="fig" rid="F11135216">b</xref>); <xref ref-type="bibr" rid="B10465453">Lebis 1960</xref>: 111; <xref ref-type="bibr" rid="B10988957">Gillet and Boucomont 1927</xref>: 110; <xref ref-type="bibr" rid="B10465482">Paulian 1986</xref>: 104; <xref ref-type="bibr" rid="B10465462">Montreuil 2005a</xref>: 134;</comment></tp:nomenclature-citation><tp:nomenclature-citation><tp:taxon-name>
                <tp:taxon-name-part taxon-name-part-type="genus" reg="Helictopleurus"/>
                <tp:taxon-name-part taxon-name-part-type="species" reg="clouei"/>
              </tp:taxon-name><comment><italic><tp:taxon-name><tp:taxon-name-part taxon-name-part-type="genus" reg="Oniticellus">Oniticellus</tp:taxon-name-part><tp:taxon-name-part taxon-name-part-type="species" reg="gibbicollis">gibbicollis</tp:taxon-name-part></tp:taxon-name></italic> <xref ref-type="bibr" rid="B10465417">Fairmaire 1895</xref>: 16;</comment></tp:nomenclature-citation><tp:nomenclature-citation><tp:taxon-name>
                <tp:taxon-name-part taxon-name-part-type="genus" reg="Helictopleurus"/>
                <tp:taxon-name-part taxon-name-part-type="species" reg="clouei"/>
              </tp:taxon-name><comment><italic><tp:taxon-name><tp:taxon-name-part taxon-name-part-type="genus" reg="Helictopleurus">Helictopleurus</tp:taxon-name-part><tp:taxon-name-part taxon-name-part-type="species" reg="gibbicollis">gibbicollis</tp:taxon-name-part></tp:taxon-name></italic> <xref ref-type="bibr" rid="B10465389">d’Orbigny 1915</xref>: 433 (new combination) (<bold>syn. nov.</bold>) (Figs <xref ref-type="fig" rid="F11134330">2</xref><xref ref-type="fig" rid="F11134340">f</xref>, <xref ref-type="fig" rid="F11135210">3</xref><xref ref-type="fig" rid="F11135216">b</xref>); <xref ref-type="bibr" rid="B10988957">Gillet and Boucomont 1927</xref>: 110; <xref ref-type="bibr" rid="B10465453">Lebis 1960</xref>: 119; <xref ref-type="bibr" rid="B10465482">Paulian 1986</xref>: 105; <xref ref-type="bibr" rid="B10465462">Montreuil 2005a</xref>: 134;</comment></tp:nomenclature-citation></tp:nomenclature-citation-list></tp:nomenclature><tp:treatment-sec sec-type="materials"><title>Materials</title><list list-type="alpha-lower" list-content="occurrences"><list-item><p><bold>Type status:</bold> <named-content xmlns:xlink="http://www.w3.org/1999/xlink" content-type="dwc:typeStatus" xlink:type="simple">Holotype</named-content>. <bold>Occurrence:</bold> individualCount: <named-content xmlns:xlink="http://www.w3.org/1999/xlink" content-type="dwc:individualCount" xlink:type="simple">1</named-content>; sex: <named-content xmlns:xlink="http://www.w3.org/1999/xlink" content-type="dwc:sex" xlink:type="simple">male</named-content>; lifeStage: <named-content xmlns:xlink="http://www.w3.org/1999/xlink" content-type="dwc:lifeStage" xlink:type="simple">adult</named-content>; preparations: <named-content xmlns:xlink="http://www.w3.org/1999/xlink" content-type="dwc:preparations" xlink:type="simple">dry</named-content>; disposition: <named-content xmlns:xlink="http://www.w3.org/1999/xlink" content-type="dwc:disposition" xlink:type="simple">in collection</named-content>; otherCatalogNumbers: <named-content xmlns:xlink="http://www.w3.org/1999/xlink" content-type="dwc:otherCatalogNumbers" xlink:type="simple">MALP0613</named-content>; occurrenceID: <named-content xmlns:xlink="http://www.w3.org/1999/xlink" content-type="dwc:occurrenceID" xlink:type="simple">0D6427C9-F941-5E24-9379-940C5792B676</named-content>; <bold>Taxon:</bold> scientificName: <named-content xmlns:xlink="http://www.w3.org/1999/xlink" content-type="dwc:scientificName" xlink:type="simple"><tp:taxon-name><tp:taxon-name-part taxon-name-part-type="genus" reg="Helictopleurus">Helictopleurus</tp:taxon-name-part><tp:taxon-name-part taxon-name-part-type="species" reg="clouei">clouei</tp:taxon-name-part></tp:taxon-name> (Harold, 1869)</named-content>; namePublishedIn: <named-content xmlns:xlink="http://www.w3.org/1999/xlink" content-type="dwc:namePublishedIn" xlink:type="simple">Harold, E. von 1869. Coprophage Lamellicornien mit besonderer Berücksichtigung der Pariser Sammlungen, 5:46–70</named-content>; class: <named-content xmlns:xlink="http://www.w3.org/1999/xlink" content-type="dwc:class" xlink:type="simple"><tp:taxon-name><tp:taxon-name-part taxon-name-part-type="class">Insecta</tp:taxon-name-part></tp:taxon-name></named-content>; order: <named-content xmlns:xlink="http://www.w3.org/1999/xlink" content-type="dwc:order" xlink:type="simple"><tp:taxon-name><tp:taxon-name-part taxon-name-part-type="order">Coleoptera</tp:taxon-name-part></tp:taxon-name></named-content>; family: <named-content xmlns:xlink="http://www.w3.org/1999/xlink" content-type="dwc:family" xlink:type="simple"><tp:taxon-name><tp:taxon-name-part taxon-name-part-type="family">Scarabaeidae</tp:taxon-name-part></tp:taxon-name></named-content>; genus: <named-content xmlns:xlink="http://www.w3.org/1999/xlink" content-type="dwc:genus" xlink:type="simple"><tp:taxon-name><tp:taxon-name-part taxon-name-part-type="genus">Helictopleurus</tp:taxon-name-part></tp:taxon-name></named-content>; specificEpithet: <named-content xmlns:xlink="http://www.w3.org/1999/xlink" content-type="dwc:specificEpithet" xlink:type="simple"><tp:taxon-name><tp:taxon-name-part taxon-name-part-type="genus" reg="Helictopleurus"/><tp:taxon-name-part taxon-name-part-type="species" reg="clouei">clouei</tp:taxon-name-part></tp:taxon-name></named-content>; taxonRank: <named-content xmlns:xlink="http://www.w3.org/1999/xlink" content-type="dwc:taxonRank" xlink:type="simple">species</named-content>; scientificNameAuthorship: <named-content xmlns:xlink="http://www.w3.org/1999/xlink" content-type="dwc:scientificNameAuthorship" xlink:type="simple">Harold, 1869</named-content>; nomenclaturalCode: <named-content xmlns:xlink="http://www.w3.org/1999/xlink" content-type="dwc:nomenclaturalCode" xlink:type="simple">ICZN</named-content>; taxonomicStatus: <named-content xmlns:xlink="http://www.w3.org/1999/xlink" content-type="dwc:taxonomicStatus" xlink:type="simple">valid</named-content>; <bold>Location:</bold> continent: <named-content xmlns:xlink="http://www.w3.org/1999/xlink" content-type="dwc:continent" xlink:type="simple">Africa</named-content>; country: <named-content xmlns:xlink="http://www.w3.org/1999/xlink" content-type="dwc:country" xlink:type="simple">Madagascar</named-content>; verbatimLocality: <named-content xmlns:xlink="http://www.w3.org/1999/xlink" content-type="dwc:verbatimLocality" xlink:type="simple">Madagascar</named-content>; <bold>Identification:</bold> identifiedBy: <named-content xmlns:xlink="http://www.w3.org/1999/xlink" content-type="dwc:identifiedBy" xlink:type="simple">E. von Harold</named-content>; <bold>Record Level:</bold> institutionCode: <named-content xmlns:xlink="http://www.w3.org/1999/xlink" content-type="dwc:institutionCode" xlink:type="simple">MNHN</named-content>; basisOfRecord: <named-content xmlns:xlink="http://www.w3.org/1999/xlink" content-type="dwc:basisOfRecord" xlink:type="simple">PreservedSpecimen</named-content></p></list-item><list-item><p><bold>Type status:</bold> <named-content xmlns:xlink="http://www.w3.org/1999/xlink" content-type="dwc:typeStatus" xlink:type="simple">Syntype</named-content>. <bold>Occurrence:</bold> individualCount: <named-content xmlns:xlink="http://www.w3.org/1999/xlink" content-type="dwc:individualCount" xlink:type="simple">1</named-content>; sex: <named-content xmlns:xlink="http://www.w3.org/1999/xlink" content-type="dwc:sex" xlink:type="simple">male</named-content>; lifeStage: <named-content xmlns:xlink="http://www.w3.org/1999/xlink" content-type="dwc:lifeStage" xlink:type="simple">adult</named-content>; preparations: <named-content xmlns:xlink="http://www.w3.org/1999/xlink" content-type="dwc:preparations" xlink:type="simple">dry</named-content>; disposition: <named-content xmlns:xlink="http://www.w3.org/1999/xlink" content-type="dwc:disposition" xlink:type="simple">in collection</named-content>; otherCatalogNumbers: <named-content xmlns:xlink="http://www.w3.org/1999/xlink" content-type="dwc:otherCatalogNumbers" xlink:type="simple">MALP0649</named-content>; occurrenceID: <named-content xmlns:xlink="http://www.w3.org/1999/xlink" content-type="dwc:occurrenceID" xlink:type="simple">B95EA3D8-F28F-59EF-B526-3B1B5EA5A178</named-content>; <bold>Taxon:</bold> scientificName: <named-content xmlns:xlink="http://www.w3.org/1999/xlink" content-type="dwc:scientificName" xlink:type="simple"><tp:taxon-name><tp:taxon-name-part taxon-name-part-type="genus" reg="Helictopleurus">Helictopleurus</tp:taxon-name-part><tp:taxon-name-part taxon-name-part-type="species" reg="gibbicollis">gibbicollis</tp:taxon-name-part></tp:taxon-name> (Fairmaire, 1895)</named-content>; namePublishedIn: <named-content xmlns:xlink="http://www.w3.org/1999/xlink" content-type="dwc:namePublishedIn" xlink:type="simple">Fairmaire, L.M.H. 1895. Descriptions de quelques Coléoptères de Madagascar. Annales de la Société Entomologique de Belgique, 39:8–40</named-content>; class: <named-content xmlns:xlink="http://www.w3.org/1999/xlink" content-type="dwc:class" xlink:type="simple"><tp:taxon-name><tp:taxon-name-part taxon-name-part-type="class">Insecta</tp:taxon-name-part></tp:taxon-name></named-content>; order: <named-content xmlns:xlink="http://www.w3.org/1999/xlink" content-type="dwc:order" xlink:type="simple"><tp:taxon-name><tp:taxon-name-part taxon-name-part-type="order">Coleoptera</tp:taxon-name-part></tp:taxon-name></named-content>; family: <named-content xmlns:xlink="http://www.w3.org/1999/xlink" content-type="dwc:family" xlink:type="simple"><tp:taxon-name><tp:taxon-name-part taxon-name-part-type="family">Scarabaeidae</tp:taxon-name-part></tp:taxon-name></named-content>; genus: <named-content xmlns:xlink="http://www.w3.org/1999/xlink" content-type="dwc:genus" xlink:type="simple"><tp:taxon-name><tp:taxon-name-part taxon-name-part-type="genus">Helictopleurus</tp:taxon-name-part></tp:taxon-name></named-content>; specificEpithet: <named-content xmlns:xlink="http://www.w3.org/1999/xlink" content-type="dwc:specificEpithet" xlink:type="simple"><tp:taxon-name><tp:taxon-name-part taxon-name-part-type="genus" reg="Helictopleurus"/><tp:taxon-name-part taxon-name-part-type="species" reg="gibbicollis">gibbicollis</tp:taxon-name-part></tp:taxon-name></named-content>; taxonRank: <named-content xmlns:xlink="http://www.w3.org/1999/xlink" content-type="dwc:taxonRank" xlink:type="simple">species</named-content>; scientificNameAuthorship: <named-content xmlns:xlink="http://www.w3.org/1999/xlink" content-type="dwc:scientificNameAuthorship" xlink:type="simple">Fairmaire, 1895</named-content>; nomenclaturalCode: <named-content xmlns:xlink="http://www.w3.org/1999/xlink" content-type="dwc:nomenclaturalCode" xlink:type="simple">ICZN</named-content>; taxonomicStatus: <named-content xmlns:xlink="http://www.w3.org/1999/xlink" content-type="dwc:taxonomicStatus" xlink:type="simple">subjective synonym</named-content>; <bold>Location:</bold> continent: <named-content xmlns:xlink="http://www.w3.org/1999/xlink" content-type="dwc:continent" xlink:type="simple">Africa</named-content>; country: <named-content xmlns:xlink="http://www.w3.org/1999/xlink" content-type="dwc:country" xlink:type="simple">Madagascar</named-content>; verbatimLocality: <named-content xmlns:xlink="http://www.w3.org/1999/xlink" content-type="dwc:verbatimLocality" xlink:type="simple">Diego-Suarez</named-content>; <bold>Identification:</bold> identifiedBy: <named-content xmlns:xlink="http://www.w3.org/1999/xlink" content-type="dwc:identifiedBy" xlink:type="simple">Fairmaire, L.M.H.</named-content>; <bold>Event:</bold> year: <named-content xmlns:xlink="http://www.w3.org/1999/xlink" content-type="dwc:year" xlink:type="simple">1893</named-content>; <bold>Record Level:</bold> institutionCode: <named-content xmlns:xlink="http://www.w3.org/1999/xlink" content-type="dwc:institutionCode" xlink:type="simple">MNHN</named-content>; basisOfRecord: <named-content xmlns:xlink="http://www.w3.org/1999/xlink" content-type="dwc:basisOfRecord" xlink:type="simple">PreservedSpecimen</named-content></p></list-item></list></tp:treatment-sec><tp:treatment-sec sec-type="Diagnosis"><title>Diagnosis</title><p><italic><tp:taxon-name><tp:taxon-name-part taxon-name-part-type="genus" reg="Helictopleurus">Helictopleurus</tp:taxon-name-part><tp:taxon-name-part taxon-name-part-type="species" reg="clouei">clouei</tp:taxon-name-part></tp:taxon-name></italic> is distinguished from other members of the <italic><tp:taxon-name><tp:taxon-name-part taxon-name-part-type="genus" reg="Helictopleurus">H.</tp:taxon-name-part><tp:taxon-name-part taxon-name-part-type="species" reg="quadripunctatus">quadripunctatus</tp:taxon-name-part></tp:taxon-name></italic> group by the pronotum metallic-green and shining (opaque, dark green to bluish in the other species); elytra orange to dark brown (black with a medial yellow stripe in <italic><tp:taxon-name><tp:taxon-name-part taxon-name-part-type="genus" reg="Helictopleurus">H.</tp:taxon-name-part><tp:taxon-name-part taxon-name-part-type="species" reg="perrieri">perrieri</tp:taxon-name-part></tp:taxon-name></italic>), with poorly-defined dark spots at the base and apex (spots more distinct in <italic><tp:taxon-name><tp:taxon-name-part taxon-name-part-type="genus" reg="Helictopleurus">H.</tp:taxon-name-part><tp:taxon-name-part taxon-name-part-type="species" reg="quadripunctatus">quadripunctatus</tp:taxon-name-part></tp:taxon-name></italic>). <xref ref-type="bibr" rid="B10465435">Harold (1869)</xref> suggests that <italic><tp:taxon-name><tp:taxon-name-part taxon-name-part-type="genus" reg="Helictopleurus">H.</tp:taxon-name-part><tp:taxon-name-part taxon-name-part-type="species" reg="clouei">clouei</tp:taxon-name-part></tp:taxon-name></italic> may be related to <italic><tp:taxon-name><tp:taxon-name-part taxon-name-part-type="genus" reg="Helictopleurus">H.</tp:taxon-name-part><tp:taxon-name-part taxon-name-part-type="species" reg="quadripunctatus">quadripunctatus</tp:taxon-name-part></tp:taxon-name></italic>, but specimens of <italic><tp:taxon-name><tp:taxon-name-part taxon-name-part-type="genus" reg="Helictopleurus">H.</tp:taxon-name-part><tp:taxon-name-part taxon-name-part-type="species" reg="clouei">clouei</tp:taxon-name-part></tp:taxon-name></italic> are visibly smaller.</p></tp:treatment-sec><tp:treatment-sec sec-type="Distribution"><title>Distribution</title><p>This species occurs in northern Madagascar and is relatively common in open habitat (Fig. <xref ref-type="fig" rid="F11135210">3</xref><xref ref-type="fig" rid="F11135216">b</xref>).</p></tp:treatment-sec><tp:treatment-sec sec-type="Taxon discussion"><title>Taxon discussion</title><p>According to <xref ref-type="bibr" rid="B10465435">Harold (1869)</xref>, the original description of <italic><tp:taxon-name><tp:taxon-name-part taxon-name-part-type="genus" reg="Helictopleurus">H.</tp:taxon-name-part><tp:taxon-name-part taxon-name-part-type="species" reg="clouei">clouei</tp:taxon-name-part></tp:taxon-name></italic> was allegedly based on a single female specimen without exact type locality. In the present study, the examination of this unique syntype allowed us to confirm that it is actually a male. This species is today assigned to the <italic><tp:taxon-name><tp:taxon-name-part taxon-name-part-type="genus" reg="Helictopleurus"/><tp:taxon-name-part taxon-name-part-type="species" reg="quadripunctatus">quadripunctatus</tp:taxon-name-part></tp:taxon-name></italic> group, together with <italic><tp:taxon-name><tp:taxon-name-part taxon-name-part-type="genus" reg="Helictopleurus">H.</tp:taxon-name-part><tp:taxon-name-part taxon-name-part-type="species" reg="quadripunctatus">quadripunctatus</tp:taxon-name-part></tp:taxon-name></italic> (Olivier, 1789), <italic><tp:taxon-name><tp:taxon-name-part taxon-name-part-type="genus" reg="Helictopleurus">H.</tp:taxon-name-part><tp:taxon-name-part taxon-name-part-type="species" reg="perrieri">perrieri</tp:taxon-name-part></tp:taxon-name></italic> (Fairmaire, 1898) and <italic><tp:taxon-name><tp:taxon-name-part taxon-name-part-type="genus" reg="Helictopleurus">H.</tp:taxon-name-part><tp:taxon-name-part taxon-name-part-type="species" reg="gibbicollis">gibbicollis</tp:taxon-name-part></tp:taxon-name></italic> (Fairmaire, 1895) (<xref ref-type="bibr" rid="B10465453">Lebis 1960</xref>, <xref ref-type="bibr" rid="B10465462">Montreuil 2005a</xref>).</p><p>Amongst the numerous <italic><tp:taxon-name><tp:taxon-name-part taxon-name-part-type="genus" reg="Helictopleurus">Helictopleurus</tp:taxon-name-part></tp:taxon-name></italic> authored by L. M. H. Fairmaire (1820–1906), in 1895, he described <italic><tp:taxon-name><tp:taxon-name-part taxon-name-part-type="genus" reg="Helictopleurus">H.</tp:taxon-name-part><tp:taxon-name-part taxon-name-part-type="species" reg="gibbicollis">gibbicollis</tp:taxon-name-part></tp:taxon-name></italic> from a single male specimen collected by C. A. Alluaud (1861–1949) in Diego Suarez (<xref ref-type="bibr" rid="B10465417">Fairmaire 1895</xref>). This species was originally assigned to the <italic><tp:taxon-name><tp:taxon-name-part taxon-name-part-type="genus" reg="Helictopleurus"/><tp:taxon-name-part taxon-name-part-type="species" reg="semivirens">semivirens</tp:taxon-name-part></tp:taxon-name></italic> group (<xref ref-type="bibr" rid="B10465453">Lebis 1960</xref>) and later moved to the <italic><tp:taxon-name><tp:taxon-name-part taxon-name-part-type="genus" reg="Helictopleurus"/><tp:taxon-name-part taxon-name-part-type="species" reg="quadripunctatus">quadripunctatus</tp:taxon-name-part></tp:taxon-name></italic> group (<xref ref-type="bibr" rid="B10465462">Montreuil 2005a</xref>). Despite Fairmaire’s explicit statement about the collecting event, it is still unclear why <xref ref-type="bibr" rid="B10465453">Lebis (1960)</xref> and <xref ref-type="bibr" rid="B10465482">Paulian (1986)</xref> indicate "Mandritsara" as type locality of the species.</p><p>Over the years and despite the intense dung beetle surveys carried out in Diego Suarez and surroundings (e.g. <xref ref-type="bibr" rid="B10474184">Hanski et al. (2007)</xref>), <italic><tp:taxon-name><tp:taxon-name-part taxon-name-part-type="genus" reg="Helictopleurus">H.</tp:taxon-name-part><tp:taxon-name-part taxon-name-part-type="species" reg="gibbicollis">gibbicollis</tp:taxon-name-part></tp:taxon-name></italic> has never been recollected nor mentioned in any work. This makes the taxonomic identity of this species fairly questionable and in urgent need of validation.</p><p>The morphological examination of the syntypes of <italic><tp:taxon-name><tp:taxon-name-part taxon-name-part-type="genus" reg="Helictopleurus">H.</tp:taxon-name-part><tp:taxon-name-part taxon-name-part-type="species" reg="clouei">clouei</tp:taxon-name-part></tp:taxon-name></italic> and <italic><tp:taxon-name><tp:taxon-name-part taxon-name-part-type="genus" reg="Helictopleurus">H.</tp:taxon-name-part><tp:taxon-name-part taxon-name-part-type="species" reg="gibbicollis">gibbicollis</tp:taxon-name-part></tp:taxon-name></italic> allowed us to establish the latter as a junior subjective synonym of <italic><tp:taxon-name><tp:taxon-name-part taxon-name-part-type="genus" reg="Helictopleurus">H.</tp:taxon-name-part><tp:taxon-name-part taxon-name-part-type="species" reg="clouei">clouei</tp:taxon-name-part></tp:taxon-name></italic> (<italic><tp:taxon-name><tp:taxon-name-part taxon-name-part-type="genus" reg="Helictopleurus">H.</tp:taxon-name-part><tp:taxon-name-part taxon-name-part-type="species" reg="gibbicollis">gibbicollis</tp:taxon-name-part></tp:taxon-name></italic> <bold>syn. nov.</bold>). Probably, the different colour of the elytra of the two specimens (dark brown in the syntype of <italic><tp:taxon-name><tp:taxon-name-part taxon-name-part-type="genus" reg="Helictopleurus">H.</tp:taxon-name-part><tp:taxon-name-part taxon-name-part-type="species" reg="gibbicollis">gibbicollis</tp:taxon-name-part></tp:taxon-name></italic> and bright orange in <italic><tp:taxon-name><tp:taxon-name-part taxon-name-part-type="genus" reg="Helictopleurus">H.</tp:taxon-name-part><tp:taxon-name-part taxon-name-part-type="species" reg="clouei">clouei</tp:taxon-name-part></tp:taxon-name></italic>) might have confused former authors, who kept considering <italic><tp:taxon-name><tp:taxon-name-part taxon-name-part-type="genus" reg="Helictopleurus">H.</tp:taxon-name-part><tp:taxon-name-part taxon-name-part-type="species" reg="clouei">clouei</tp:taxon-name-part></tp:taxon-name></italic> and <italic><tp:taxon-name><tp:taxon-name-part taxon-name-part-type="genus" reg="Helictopleurus">H.</tp:taxon-name-part><tp:taxon-name-part taxon-name-part-type="species" reg="gibbicollis">gibbicollis</tp:taxon-name-part></tp:taxon-name></italic> as distinct species. However, the shape of the cephalic ornaments (carinas and frontal horn) and pronotum, the pronotal tegument, the colour pattern of elytra and the shape of the parameres clearly indicate that the two specimens are conspecific.</p><p>This new synonymy reduces the number of species of the <italic><tp:taxon-name><tp:taxon-name-part taxon-name-part-type="genus" reg="Helictopleurus"/><tp:taxon-name-part taxon-name-part-type="species" reg="quadripunctatus">quadripunctatus</tp:taxon-name-part></tp:taxon-name></italic> group to three.</p></tp:treatment-sec><tp:treatment-sec><!--Section generated to contain objects referenced in tp:taxon-treatment.--><fig-group id="F11134330" position="float" orientation="portrait"><caption><p>Type specimens of <italic><tp:taxon-name><tp:taxon-name-part taxon-name-part-type="genus" reg="Helictopleurus">Helictopleurus</tp:taxon-name-part></tp:taxon-name></italic>.</p></caption><fig id="F11134335" position="float" orientation="portrait"><object-id xmlns:xlink="http://www.w3.org/1999/xlink" content-type="arpha" xlink:type="simple">F8171CA6-EF15-5534-B496-6F519D5BE554</object-id><object-id xmlns:xlink="http://www.w3.org/1999/xlink" content-type="doi" xlink:type="simple">10.3897/BDJ.12.e120304.figure2a</object-id><label>Figure 2a.</label><caption><p>Dorsal habitus and labels of the holotype of <italic><tp:taxon-name><tp:taxon-name-part taxon-name-part-type="genus" reg="Helictopleurus">H.</tp:taxon-name-part><tp:taxon-name-part taxon-name-part-type="species" reg="dorbignyi">dorbignyi</tp:taxon-name-part></tp:taxon-name></italic>;</p></caption><graphic xmlns:xlink="http://www.w3.org/1999/xlink" xlink:href="bdj-12-e120304-g002_a.jpg" xlink:type="simple" position="float" orientation="portrait" id="oo_977028.jpg"><uri content-type="original_file" xlink:type="simple">https://binary.pensoft.net/fig/977028</uri></graphic></fig><fig id="F11134336" position="float" orientation="portrait"><object-id xmlns:xlink="http://www.w3.org/1999/xlink" content-type="arpha" xlink:type="simple">2D7243D5-E354-592F-8AC1-3C2D030F8FB4</object-id><object-id xmlns:xlink="http://www.w3.org/1999/xlink" content-type="doi" xlink:type="simple">10.3897/BDJ.12.e120304.figure2b</object-id><label>Figure 2b.</label><caption><p>Dorsal and frontolateral habitus and labels of the holotype of <italic><tp:taxon-name><tp:taxon-name-part taxon-name-part-type="genus" reg="Helictopleurus">H.</tp:taxon-name-part><tp:taxon-name-part taxon-name-part-type="species" reg="halffteri">halffteri</tp:taxon-name-part></tp:taxon-name></italic>;</p></caption><graphic xmlns:xlink="http://www.w3.org/1999/xlink" xlink:href="bdj-12-e120304-g002_b.jpg" xlink:type="simple" position="float" orientation="portrait" id="oo_977027.jpg"><uri content-type="original_file" xlink:type="simple">https://binary.pensoft.net/fig/977027</uri></graphic></fig><fig id="F11134337" position="float" orientation="portrait"><object-id xmlns:xlink="http://www.w3.org/1999/xlink" content-type="arpha" xlink:type="simple">5BAD33F5-5287-508F-A612-7C94DD175538</object-id><object-id xmlns:xlink="http://www.w3.org/1999/xlink" content-type="doi" xlink:type="simple">10.3897/BDJ.12.e120304.figure2c</object-id><label>Figure 2c.</label><caption><p>Dorsal habitus and labels of the holotype of <italic><tp:taxon-name><tp:taxon-name-part taxon-name-part-type="genus" reg="Helictopleurus">H.</tp:taxon-name-part><tp:taxon-name-part taxon-name-part-type="species" reg="hypocrita">hypocrita</tp:taxon-name-part></tp:taxon-name></italic>;</p></caption><graphic xmlns:xlink="http://www.w3.org/1999/xlink" xlink:href="bdj-12-e120304-g002_c.jpg" xlink:type="simple" position="float" orientation="portrait" id="oo_977029.jpg"><uri content-type="original_file" xlink:type="simple">https://binary.pensoft.net/fig/977029</uri></graphic></fig><fig id="F11134338" position="float" orientation="portrait"><object-id xmlns:xlink="http://www.w3.org/1999/xlink" content-type="arpha" xlink:type="simple">B65E1A8E-FC4E-5D6D-B9CD-B098C4935E0F</object-id><object-id xmlns:xlink="http://www.w3.org/1999/xlink" content-type="doi" xlink:type="simple">10.3897/BDJ.12.e120304.figure2d</object-id><label>Figure 2d.</label><caption><p>Dorsal habitus and labels of the paratype of <italic><tp:taxon-name><tp:taxon-name-part taxon-name-part-type="genus" reg="Helictopleurus">H.</tp:taxon-name-part><tp:taxon-name-part taxon-name-part-type="species" reg="perpunctatus">perpunctatus</tp:taxon-name-part></tp:taxon-name></italic>;</p></caption><graphic xmlns:xlink="http://www.w3.org/1999/xlink" xlink:href="bdj-12-e120304-g002_d.jpg" xlink:type="simple" position="float" orientation="portrait" id="oo_977030.jpg"><uri content-type="original_file" xlink:type="simple">https://binary.pensoft.net/fig/977030</uri></graphic></fig><fig id="F11134339" position="float" orientation="portrait"><object-id xmlns:xlink="http://www.w3.org/1999/xlink" content-type="arpha" xlink:type="simple">02595988-E6D0-54B1-BE4F-046DB6D3BE42</object-id><object-id xmlns:xlink="http://www.w3.org/1999/xlink" content-type="doi" xlink:type="simple">10.3897/BDJ.12.e120304.figure2e</object-id><label>Figure 2e.</label><caption><p>Dorsal and frontolateral habitus and labels of the syntype of <italic><tp:taxon-name><tp:taxon-name-part taxon-name-part-type="genus" reg="Helictopleurus">H.</tp:taxon-name-part><tp:taxon-name-part taxon-name-part-type="species" reg="clouei">clouei</tp:taxon-name-part></tp:taxon-name></italic>;</p></caption><graphic xmlns:xlink="http://www.w3.org/1999/xlink" xlink:href="bdj-12-e120304-g002_e.jpg" xlink:type="simple" position="float" orientation="portrait" id="oo_976662.jpg"><uri content-type="original_file" xlink:type="simple">https://binary.pensoft.net/fig/976662</uri></graphic></fig><fig id="F11134340" position="float" orientation="portrait"><object-id xmlns:xlink="http://www.w3.org/1999/xlink" content-type="arpha" xlink:type="simple">E2FD284F-97DA-5B1C-84FF-8BE581C16057</object-id><object-id xmlns:xlink="http://www.w3.org/1999/xlink" content-type="doi" xlink:type="simple">10.3897/BDJ.12.e120304.figure2f</object-id><label>Figure 2f.</label><caption><p>Dorsal and frontolateral habitus and labels of the syntype of <italic><tp:taxon-name><tp:taxon-name-part taxon-name-part-type="genus" reg="Helictopleurus">H.</tp:taxon-name-part><tp:taxon-name-part taxon-name-part-type="species" reg="gibbicollis">gibbicollis</tp:taxon-name-part></tp:taxon-name></italic>.</p></caption><graphic xmlns:xlink="http://www.w3.org/1999/xlink" xlink:href="bdj-12-e120304-g002_f.jpg" xlink:type="simple" position="float" orientation="portrait" id="oo_976663.jpg"><uri content-type="original_file" xlink:type="simple">https://binary.pensoft.net/fig/976663</uri></graphic></fig></fig-group><fig id="F11134339" position="float" orientation="portrait"><object-id xmlns:xlink="http://www.w3.org/1999/xlink" content-type="arpha" xlink:type="simple">02595988-E6D0-54B1-BE4F-046DB6D3BE42</object-id><object-id xmlns:xlink="http://www.w3.org/1999/xlink" content-type="doi" xlink:type="simple">10.3897/BDJ.12.e120304.figure2e</object-id><label>Figure 2e.</label><caption><p>Dorsal and frontolateral habitus and labels of the syntype of <italic><tp:taxon-name><tp:taxon-name-part taxon-name-part-type="genus" reg="Helictopleurus">H.</tp:taxon-name-part><tp:taxon-name-part taxon-name-part-type="species" reg="clouei">clouei</tp:taxon-name-part></tp:taxon-name></italic>;</p></caption><graphic xmlns:xlink="http://www.w3.org/1999/xlink" xlink:href="bdj-12-e120304-g002_e.jpg" xlink:type="simple" position="float" orientation="portrait" id="oo_976662.jpg"><uri content-type="original_file" xlink:type="simple">https://binary.pensoft.net/fig/976662</uri></graphic></fig><fig-group id="F11135210" position="float" orientation="portrait"><caption><p>Distribution maps of <italic><tp:taxon-name><tp:taxon-name-part taxon-name-part-type="genus" reg="Helictopleurus">Helictopleurus</tp:taxon-name-part></tp:taxon-name></italic>.</p></caption><fig id="F11135215" position="float" orientation="portrait"><object-id xmlns:xlink="http://www.w3.org/1999/xlink" content-type="arpha" xlink:type="simple">03382F20-CEB9-51BA-9C4F-DC8B46764927</object-id><object-id xmlns:xlink="http://www.w3.org/1999/xlink" content-type="doi" xlink:type="simple">10.3897/BDJ.12.e120304.figure3a</object-id><label>Figure 3a.</label><caption><p><italic><tp:taxon-name><tp:taxon-name-part taxon-name-part-type="genus" reg="Helictopleurus">H.</tp:taxon-name-part><tp:taxon-name-part taxon-name-part-type="species" reg="rudicollis">rudicollis</tp:taxon-name-part></tp:taxon-name></italic> (blue circles; black arrows indicate the type locality) and <italic><tp:taxon-name><tp:taxon-name-part taxon-name-part-type="genus" reg="Helictopleurus">H.</tp:taxon-name-part><tp:taxon-name-part taxon-name-part-type="species" reg="splendidus">splendidus</tp:taxon-name-part></tp:taxon-name></italic> (red circles; red arrows indicate the type localities);</p></caption><graphic xmlns:xlink="http://www.w3.org/1999/xlink" xlink:href="bdj-12-e120304-g003_a.jpg" xlink:type="simple" position="float" orientation="portrait" id="oo_977023.jpg"><uri content-type="original_file" xlink:type="simple">https://binary.pensoft.net/fig/977023</uri></graphic></fig><fig id="F11135216" position="float" orientation="portrait"><object-id xmlns:xlink="http://www.w3.org/1999/xlink" content-type="arpha" xlink:type="simple">99C4F8CB-BC22-5884-B8D9-0383AE54E4D2</object-id><object-id xmlns:xlink="http://www.w3.org/1999/xlink" content-type="doi" xlink:type="simple">10.3897/BDJ.12.e120304.figure3b</object-id><label>Figure 3b.</label><caption><p><italic><tp:taxon-name><tp:taxon-name-part taxon-name-part-type="genus" reg="Helictopleurus">H.</tp:taxon-name-part><tp:taxon-name-part taxon-name-part-type="species" reg="clouei">clouei</tp:taxon-name-part></tp:taxon-name></italic> (red arrow indicates the type locality of <italic><tp:taxon-name><tp:taxon-name-part taxon-name-part-type="genus" reg="Helictopleurus">H.</tp:taxon-name-part><tp:taxon-name-part taxon-name-part-type="species" reg="gibbicollis">gibbicollis</tp:taxon-name-part></tp:taxon-name></italic> <bold>syn. nov.</bold>);</p></caption><graphic xmlns:xlink="http://www.w3.org/1999/xlink" xlink:href="bdj-12-e120304-g003_b.jpg" xlink:type="simple" position="float" orientation="portrait" id="oo_977024.jpg"><uri content-type="original_file" xlink:type="simple">https://binary.pensoft.net/fig/977024</uri></graphic></fig><fig id="F11135217" position="float" orientation="portrait"><object-id xmlns:xlink="http://www.w3.org/1999/xlink" content-type="arpha" xlink:type="simple">12914ED0-2408-5D14-9969-F88BB5327C2C</object-id><object-id xmlns:xlink="http://www.w3.org/1999/xlink" content-type="doi" xlink:type="simple">10.3897/BDJ.12.e120304.figure3c</object-id><label>Figure 3c.</label><caption><p><italic><tp:taxon-name><tp:taxon-name-part taxon-name-part-type="genus" reg="Helictopleurus">H.</tp:taxon-name-part><tp:taxon-name-part taxon-name-part-type="species" reg="vadoni">vadoni</tp:taxon-name-part></tp:taxon-name></italic> (red arrow indicates the type locality);</p></caption><graphic xmlns:xlink="http://www.w3.org/1999/xlink" xlink:href="bdj-12-e120304-g003_c.jpg" xlink:type="simple" position="float" orientation="portrait" id="oo_976995.jpg"><uri content-type="original_file" xlink:type="simple">https://binary.pensoft.net/fig/976995</uri></graphic></fig><fig id="F11135218" position="float" orientation="portrait"><object-id xmlns:xlink="http://www.w3.org/1999/xlink" content-type="arpha" xlink:type="simple">F8D39C7E-C9F8-515D-BBF6-9D2096727D20</object-id><object-id xmlns:xlink="http://www.w3.org/1999/xlink" content-type="doi" xlink:type="simple">10.3897/BDJ.12.e120304.figure3d</object-id><label>Figure 3d.</label><caption><p><italic><tp:taxon-name><tp:taxon-name-part taxon-name-part-type="genus" reg="Helictopleurus">H.</tp:taxon-name-part><tp:taxon-name-part taxon-name-part-type="species" reg="halffteri">halffteri</tp:taxon-name-part></tp:taxon-name></italic> (red arrow indicates the type locality of <italic><tp:taxon-name><tp:taxon-name-part taxon-name-part-type="genus" reg="Helictopleurus">H.</tp:taxon-name-part><tp:taxon-name-part taxon-name-part-type="species" reg="halffteri">halffteri</tp:taxon-name-part></tp:taxon-name></italic> and <italic><tp:taxon-name><tp:taxon-name-part taxon-name-part-type="genus" reg="Helictopleurus">H.</tp:taxon-name-part><tp:taxon-name-part taxon-name-part-type="species" reg="dorbignyi">dorbignyi</tp:taxon-name-part></tp:taxon-name></italic>). Question mark indicates the collecting localities of some of the type specimens of <italic><tp:taxon-name><tp:taxon-name-part taxon-name-part-type="genus" reg="Helictopleurus">H.</tp:taxon-name-part><tp:taxon-name-part taxon-name-part-type="species" reg="dorbignyi">dorbignyi</tp:taxon-name-part></tp:taxon-name></italic> <bold>syn. nov.</bold> (=<italic><tp:taxon-name><tp:taxon-name-part taxon-name-part-type="genus" reg="Helictopleurus">H.</tp:taxon-name-part><tp:taxon-name-part taxon-name-part-type="species" reg="halffteri">halffteri</tp:taxon-name-part></tp:taxon-name></italic>). These specimens may belong to an undescribed species.</p></caption><graphic xmlns:xlink="http://www.w3.org/1999/xlink" xlink:href="bdj-12-e120304-g003_d.jpg" xlink:type="simple" position="float" orientation="portrait" id="oo_977025.jpg"><uri content-type="original_file" xlink:type="simple">https://binary.pensoft.net/fig/977025</uri></graphic></fig></fig-group><fig id="F11135216" position="float" orientation="portrait"><object-id xmlns:xlink="http://www.w3.org/1999/xlink" content-type="arpha" xlink:type="simple">99C4F8CB-BC22-5884-B8D9-0383AE54E4D2</object-id><object-id xmlns:xlink="http://www.w3.org/1999/xlink" content-type="doi" xlink:type="simple">10.3897/BDJ.12.e120304.figure3b</object-id><label>Figure 3b.</label><caption><p><italic><tp:taxon-name><tp:taxon-name-part taxon-name-part-type="genus" reg="Helictopleurus">H.</tp:taxon-name-part><tp:taxon-name-part taxon-name-part-type="species" reg="clouei">clouei</tp:taxon-name-part></tp:taxon-name></italic> (red arrow indicates the type locality of <italic><tp:taxon-name><tp:taxon-name-part taxon-name-part-type="genus" reg="Helictopleurus">H.</tp:taxon-name-part><tp:taxon-name-part taxon-name-part-type="species" reg="gibbicollis">gibbicollis</tp:taxon-name-part></tp:taxon-name></italic> <bold>syn. nov.</bold>);</p></caption><graphic xmlns:xlink="http://www.w3.org/1999/xlink" xlink:href="bdj-12-e120304-g003_b.jpg" xlink:type="simple" position="float" orientation="portrait" id="oo_977024.jpg"><uri content-type="original_file" xlink:type="simple">https://binary.pensoft.net/fig/977024</uri></graphic></fig><fig id="F11134340" position="float" orientation="portrait"><object-id xmlns:xlink="http://www.w3.org/1999/xlink" content-type="arpha" xlink:type="simple">E2FD284F-97DA-5B1C-84FF-8BE581C16057</object-id><object-id xmlns:xlink="http://www.w3.org/1999/xlink" content-type="doi" xlink:type="simple">10.3897/BDJ.12.e120304.figure2f</object-id><label>Figure 2f.</label><caption><p>Dorsal and frontolateral habitus and labels of the syntype of <italic><tp:taxon-name><tp:taxon-name-part taxon-name-part-type="genus" reg="Helictopleurus">H.</tp:taxon-name-part><tp:taxon-name-part taxon-name-part-type="species" reg="gibbicollis">gibbicollis</tp:taxon-name-part></tp:taxon-name></italic>.</p></caption><graphic xmlns:xlink="http://www.w3.org/1999/xlink" xlink:href="bdj-12-e120304-g002_f.jpg" xlink:type="simple" position="float" orientation="portrait" id="oo_976663.jpg"><uri content-type="original_file" xlink:type="simple">https://binary.pensoft.net/fig/976663</uri></graphic></fig></tp:treatment-sec><ref-list><ref id="B10465435"><element-citation xmlns:xlink="http://www.w3.org/1999/xlink" publication-type="article" xlink:type="simple"><person-group person-group-type="author"><name name-style="western"><surname>Harold</surname><given-names>E. von</given-names></name></person-group><year>1869</year><article-title>Coprophage Lamellicornien Mit Besonderer Berücksichtigung Der Pariser Sammlungen</article-title><source>Coleopterologische Hefte</source><volume>5</volume><fpage>46</fpage><lpage>70</lpage></element-citation></ref><ref id="B10465444"><element-citation xmlns:xlink="http://www.w3.org/1999/xlink" publication-type="article" xlink:type="simple"><person-group person-group-type="author"><name name-style="western"><surname>Harold</surname><given-names>E. von</given-names></name></person-group><year>1880</year><article-title>Einege Neue Coleopteren</article-title><source>Mittheilungen Des Münchener Entomologischen Vereins</source><volume>4</volume><fpage>148</fpage><lpage>171</lpage></element-citation></ref><ref id="B10465398"><element-citation xmlns:xlink="http://www.w3.org/1999/xlink" publication-type="article" xlink:type="simple"><person-group person-group-type="author"><name name-style="western"><surname>Fairmaire</surname><given-names>L.</given-names></name></person-group><year>1898</year><article-title>Matériaux pour la faune Coléoptérique de la Région malgache (6e Note)</article-title><source>Annales de la Sociéte Entomologique de Belgique</source><volume>42</volume><fpage>390</fpage><lpage>439</lpage></element-citation></ref><ref id="B10465389"><element-citation xmlns:xlink="http://www.w3.org/1999/xlink" publication-type="article" xlink:type="simple"><person-group person-group-type="author"><name name-style="western"><surname>d’Orbigny</surname><given-names>H.</given-names></name></person-group><year>1915</year><article-title>Synopsis d’un genre nouveau d’oniticellides (<tp:taxon-name><tp:taxon-name-part taxon-name-part-type="family">Scarabaeidae</tp:taxon-name-part></tp:taxon-name> <tp:taxon-name><tp:taxon-name-part taxon-name-part-type="tribe">Coprini</tp:taxon-name-part></tp:taxon-name>) spécial à Madagascar</article-title><source>Annales de la Sociéte Entomologique de France</source><volume>84</volume><fpage>402</fpage><lpage>434</lpage></element-citation></ref><ref id="B10465453"><element-citation xmlns:xlink="http://www.w3.org/1999/xlink" publication-type="article" xlink:type="simple"><person-group person-group-type="author"><name name-style="western"><surname>Lebis</surname><given-names>E.</given-names></name></person-group><year>1960</year><article-title>Insectes, Coléoptères <tp:taxon-name><tp:taxon-name-part taxon-name-part-type="family">Scarabaeidae</tp:taxon-name-part></tp:taxon-name>, <tp:taxon-name><tp:taxon-name-part taxon-name-part-type="subtribe">Helictopleurina</tp:taxon-name-part></tp:taxon-name></article-title><source>Faune de Madagascar</source><volume>11</volume><fpage>25</fpage><lpage>130</lpage></element-citation></ref><ref id="B10988957"><element-citation xmlns:xlink="http://www.w3.org/1999/xlink" publication-type="chapter" xlink:type="simple"><person-group person-group-type="author"><name name-style="western"><surname>Gillet</surname><given-names>J. J.E.</given-names></name><name name-style="western"><surname>Boucomont</surname><given-names>A.</given-names></name></person-group><year>1927</year><chapter-title>Scarabaeidae: Coprinae, Termitotroginae (Partes 38 et 90)</chapter-title><person-group person-group-type="editor"><name name-style="western"><surname>Junk</surname><given-names>W.</given-names></name><name name-style="western"><surname>Schenkling</surname><given-names>A.</given-names></name></person-group><source>Coleopterorum Catalogus auspicis et auxilio</source><publisher-loc>Berlin</publisher-loc><size units="page">103-264</size></element-citation></ref><ref id="B10465482"><element-citation xmlns:xlink="http://www.w3.org/1999/xlink" publication-type="article" xlink:type="simple"><person-group person-group-type="author"><name name-style="western"><surname>Paulian</surname><given-names>R.</given-names></name></person-group><year>1986</year><article-title>Catalogue Des Coléoptères <tp:taxon-name><tp:taxon-name-part taxon-name-part-type="family">Scarabaeidae</tp:taxon-name-part></tp:taxon-name> de Madagascar</article-title><source>Bulletin d’Academie Malgaches</source><volume>62</volume><fpage>89</fpage><lpage>111</lpage></element-citation></ref><ref id="B10465462"><element-citation xmlns:xlink="http://www.w3.org/1999/xlink" publication-type="article" xlink:type="simple"><person-group person-group-type="author"><name name-style="western"><surname>Montreuil</surname><given-names>O.</given-names></name></person-group><year>2005</year><article-title>Nouveaux <italic><tp:taxon-name><tp:taxon-name-part taxon-name-part-type="genus" reg="Helictopleurus">Helictopleurus</tp:taxon-name-part></tp:taxon-name></italic> d’Orbigny, 1915 de Madagascar et révision du groupe <italic><tp:taxon-name><tp:taxon-name-part taxon-name-part-type="genus" reg="Helictopleurus"/><tp:taxon-name-part taxon-name-part-type="species" reg="semivirens">semivirens</tp:taxon-name-part></tp:taxon-name></italic> <italic>sensu</italic> Lebis, 1960 (<tp:taxon-name><tp:taxon-name-part taxon-name-part-type="class">Insecta</tp:taxon-name-part></tp:taxon-name>, <tp:taxon-name><tp:taxon-name-part taxon-name-part-type="order">Coleoptera</tp:taxon-name-part></tp:taxon-name>, <tp:taxon-name><tp:taxon-name-part taxon-name-part-type="family">Scarabaeidae</tp:taxon-name-part></tp:taxon-name>, <tp:taxon-name><tp:taxon-name-part taxon-name-part-type="tribe">Oniticellini</tp:taxon-name-part></tp:taxon-name>).</article-title><source>Zoosystema</source><volume>27</volume><issue>1</issue><fpage>123</fpage><lpage>135</lpage></element-citation></ref><ref id="B10465417"><element-citation xmlns:xlink="http://www.w3.org/1999/xlink" publication-type="article" xlink:type="simple"><person-group person-group-type="author"><name name-style="western"><surname>Fairmaire</surname><given-names>L.</given-names></name></person-group><year>1895</year><article-title>Descriptions de quelques Coléoptères de Madagascar</article-title><source>Annales de la Société Entomologique de Belgique</source><volume>39</volume><fpage>8</fpage><lpage>40</lpage></element-citation></ref><ref id="B10474184"><element-citation xmlns:xlink="http://www.w3.org/1999/xlink" publication-type="article" xlink:type="simple"><person-group person-group-type="author"><name name-style="western"><surname>Hanski</surname><given-names>Ilkka</given-names></name><name name-style="western"><surname>Koivulehto</surname><given-names>Helena</given-names></name><name name-style="western"><surname>Cameron</surname><given-names>Alison</given-names></name><name name-style="western"><surname>Rahagalala</surname><given-names>Pierre</given-names></name></person-group><year>2007</year><article-title>Deforestation and apparent extinctions of endemic forest beetles in Madagascar</article-title><source>Biology Letters</source><volume>3</volume><fpage>344</fpage><lpage>347</lpage><pub-id pub-id-type="doi">10.1098/rsbl.2007.0043</pub-id></element-citation></ref></ref-list></tp:taxon-treatment>
