# Supplementary material for: Towards computable taxonomic knowledge: Leveraging nanopublications for sharing new synonyms in the Madagascan genus Helictopleurus (Coleoptera, Scarabaeinae)
Source: Biodivers Data J. 2024 Jun 14;12:e120304. doi: 10.3897/BDJ.12.e120304 (PMC11193050; doi:10.3897/BDJ.12.e120304)
Supplement: Supplementary material 1 — Biogeographic data [file bdj-12-e120304-s001.csv]

ScientificName	Longitude	Latitude	CatalogNumber	Locality	TypeStatus	InstitutionCode
Helictopleurus clouei (Harold 1869)	46.758925	-16.72406	MALP0623	Ambato. Suberbieville		MNHN
Helictopleurus clouei (Harold 1869)	49.241948	-12.854686	MALP0626	Mahory		MNHN
Helictopleurus clouei (Harold 1869)	49.050661	-12.968682	MALP0627	Sud Ouest Ankarana		MNHN
Helictopleurus clouei (Harold 1869)	49.295065	-12.331941	MALP0616	Antakares. Isokitra à Diego Suarez		MNHN
Helictopleurus clouei (Harold 1869)	49.15	-12.616667	MALP0625	Montagne d'Ambre		MNHN
Helictopleurus clouei (Harold 1869)	49.15	-12.616667	MALP0630	Montagne d'Ambre		MNHN
Helictopleurus clouei (Harold 1869)	50.150475	-14.253647	MALP0629	Ambohimitrinjo. Sambava		MNHN
Helictopleurus clouei (Harold 1869)	49.294533	-12.325803	MALP0615	Diego Suarez		MNHN
Helictopleurus clouei (Harold 1869)	48.278966	-13.34065	MALP0624	Nossi-Bé		MNHN
Helictopleurus clouei (Harold 1869)	48.825769	-15.843407	MALP0628	Mandritsara		MNHN
Helictopleurus clouei (Harold 1869)	48.825769	-15.843407	MALP0631	Mandritsara		MNHN
Helictopleurus dorbignyi Montreuil 2005	47.420039	-21.276955	MALP0658	Ranomafana NP	PT	MNHN
Helictopleurus dorbignyi Montreuil 2005	48.570286	-17.508474	MALP0657	Antsianaka et Lac Alaotra	HT, PT	MNHN
Helictopleurus dorbignyi Montreuil 2005	47.43	-21.25	http://id.luomus.fi/GZ.20229	Ranomafana NP, Talatakely		FMNH
Helictopleurus dorbignyi Montreuil 2005	47.43	-21.25	http://id.luomus.fi/GZ.20227	Ranomafana NP, Talatakely	Paratype	FMNH
Helictopleurus dorbignyi Montreuil 2005	47.43	-21.25	http://id.luomus.fi/GZ.20225	Ranomafana NP, Talatakely	Paratype	FMNH
Helictopleurus dorbignyi Montreuil 2005	47.43	-21.25	http://id.luomus.fi/GZ.20223	Ranomafana NP, Talatakely	Paratype	FMNH
Helictopleurus dorbignyi Montreuil 2005	47.43	-21.25	http://id.luomus.fi/GZ.20224	Ranomafana NP, Talatakely	Paratype	FMNH
Helictopleurus dorbignyi Montreuil 2005	47.43	-21.25	http://id.luomus.fi/GZ.20226	Ranomafana NP, Talatakely	Paratype	FMNH
Helictopleurus dorbignyi Montreuil 2005	47.43	-21.25	http://id.luomus.fi/GZ.20228	Ranomafana NP, Talatakely	Paratype	FMNH
Helictopleurus gibbicollis (Fairmaire 1895)	48.75881431	-15.82585917	MALP0651	Mandritsara		MNHN
Helictopleurus gibbicollis (Fairmaire 1895)	49.27921208	-12.32635109	MALP0649	Diego-Suarez	HT	MNHN
Helictopleurus perpunctatus Balthasar 1963	47.77048	-18.75225	MALP0812	Ambohitrozi		MNHN
Helictopleurus perpunctatus Balthasar 1963	49.729921	-15.407123	MALP0817	Ambohivoangy		MNHN
Helictopleurus perpunctatus Balthasar 1963	49.984004	-15.309246	MALP0815	Ankovana		MNHN
Helictopleurus perpunctatus Balthasar 1963	50.271078	-14.904796	MALP0813	8km West Antalaha. Marofinantra		MNHN
Helictopleurus perpunctatus Balthasar 1963	50.271078	-14.904796	MALP0816	Antalaha		MNHN
Helictopleurus perpunctatus Balthasar 1963	49.458218	-15.731856	MALP0811	Beanana		MNHN
Helictopleurus perpunctatus Balthasar 1963	50.153198	-15.659034	MALP0810	Ambohitsitondrona		MNHN
Helictopleurus perpunctatus Balthasar 1963	50.022028	-14.264253	MALP0814	Sambava. Ambariotelo		MNHN
Helictopleurus rudicollis (Fairmaire 1898)	47.75011	-20.497604	MALP0374	Marovato		MNHN
Helictopleurus rudicollis (Fairmaire 1898)	48.966549	-14.020951	MALP0882	Mt Tsaratanana		MNHN
Helictopleurus rudicollis (Fairmaire 1898)	49.9	-15.4833	MALP0391	Est. presqu'île Masoala. Hiaraka		MNHN
Helictopleurus rudicollis (Fairmaire 1898)	49.944643	-15.336514	MALP0373	forêt Fizona		MNHN
Helictopleurus rudicollis (Fairmaire 1898)	49.458218	-15.731856	MALP0376	Beanana		MNHN
Helictopleurus rudicollis (Fairmaire 1898)	48.418651	-18.925172	MALP0372	Perinet		MNHN
Helictopleurus rudicollis (Fairmaire 1898)	48.418651	-18.925172	MALP0388	Perinet		MNHN
Helictopleurus rudicollis (Fairmaire 1898)	47.387067	-21.251326	MALP0392	Fianarantsoa. 7km W Ranomafana. 1100m		MNHN
Helictopleurus rudicollis (Fairmaire 1898)	47.920253	-18.905361	MALP0375	La Mandraka		MNHN
Helictopleurus rudicollis (Fairmaire 1898)	48.710799	-17.517847	MALP0378	Antsianaka	ST	MNHN
Helictopleurus rudicollis (Fairmaire 1898)	48.710799	-17.517847	MALP0382	Antsianaka		MNHN
Helictopleurus rudicollis (Fairmaire 1898)	49.295065	-12.331941	MALP0381	Antakares. Isokitra à Diego Suarez		MNHN
Helictopleurus rudicollis (Fairmaire 1898)	48.570286	-17.508474	MALP0883	Antsianaka et Lac Alaotra		MNHN
Helictopleurus rudicollis (Fairmaire 1898)	47.088401	-21.447807	MALP0380	Fianarantsoa		MNHN
Helictopleurus rudicollis (Fairmaire 1898)	48.57594	-18.971931	MALP0389	rte Tamatave - Beforona pK 181		MNHN
Helictopleurus rudicollis (Fairmaire 1898)	49.353207	-18.137646	MALP0379	Tamatave et forêt Alahakato		MNHN
Helictopleurus rudicollis (Fairmaire 1898)	47.503277	-18.889058	MALP0383	Tananarive		MNHN
Helictopleurus rudicollis (Fairmaire 1898)	47.503277	-18.889058	MALP0386	Tananarive		MNHN
Helictopleurus rudicollis (Fairmaire 1898)	47.43	-21.25	http://id.luomus.fi/GZ.18530	Ranomafana NP, Talatakely		FMNH
Helictopleurus rudicollis (Fairmaire 1898)	47.43	-21.25	http://id.luomus.fi/GZ.18529	Ranomafana NP, Talatakely		FMNH
Helictopleurus rudicollis (Fairmaire 1898)	47.43	-21.25	http://id.luomus.fi/GZ.18524	Ranomafana NP, Talatakely		FMNH
Helictopleurus rudicollis (Fairmaire 1898)	47.43	-21.25	http://id.luomus.fi/GZ.18526	Ranomafana NP, Talatakely		FMNH
Helictopleurus rudicollis (Fairmaire 1898)	47.43	-21.25	http://id.luomus.fi/GZ.18527	Ranomafana NP, Talatakely		FMNH
Helictopleurus rudicollis (Fairmaire 1898)	47.43	-21.25	http://id.luomus.fi/GZ.18528	Ranomafana NP, Talatakely		FMNH
Helictopleurus rudicollis (Fairmaire 1898)	47.43	-21.25	http://id.luomus.fi/GZ.18525	Ranomafana NP, Talatakely		FMNH
Helictopleurus rudicollis (Fairmaire 1898)	47.43	-21.25	http://id.luomus.fi/GZ.8916	Ranomafana NP		FMNH
Helictopleurus rudicollis (Fairmaire 1898)	47.43	-21.25	http://id.luomus.fi/GZ.8914	Ranomafana NP		FMNH
Helictopleurus rudicollis (Fairmaire 1898)	47.43	-21.25	http://id.luomus.fi/GZ.8917	Ranomafana NP		FMNH
Helictopleurus rudicollis (Fairmaire 1898)	47.43	-21.25	http://id.luomus.fi/GZ.8915	Ranomafana NP		FMNH
Helictopleurus rudicollis (Fairmaire 1898)	47.43	-21.25	http://id.luomus.fi/GZ.18663	Ranomafana		FMNH
Helictopleurus rudicollis (Fairmaire 1898)	47.43	-21.25	http://id.luomus.fi/GZ.18664	Ranomafana		FMNH
Helictopleurus rudicollis (Fairmaire 1898)	47.43	-21.25	http://id.luomus.fi/GZ.18665	Ranomafana		FMNH
Helictopleurus rudicollis (Fairmaire 1898)	47.93	-18.88	http://id.luomus.fi/GZ.8921	Mandraka Park		FMNH
Helictopleurus rudicollis (Fairmaire 1898)	47.93	-18.88	http://id.luomus.fi/GZ.8920	Mandraka Park		FMNH
Helictopleurus rudicollis (Fairmaire 1898)	47.93	-18.88	http://id.luomus.fi/GZ.8922	Mandraka Park		FMNH
Helictopleurus rudicollis (Fairmaire 1898)	47.93	-18.88	http://id.luomus.fi/GZ.8923	Mandraka Park		FMNH
Helictopleurus rudicollis (Fairmaire 1898)	47.93	-18.88	http://id.luomus.fi/GZ.8918	Mandraka Park		FMNH
Helictopleurus rudicollis (Fairmaire 1898)	47.93	-18.88	http://id.luomus.fi/GZ.8919	Mandraka Park		FMNH
Helictopleurus rudicollis (Fairmaire 1898)	49.73	-14.43	http://id.luomus.fi/GZ.18586	Marojejy		FMNH
Helictopleurus rudicollis (Fairmaire 1898)	49.73	-14.43	http://id.luomus.fi/GZ.18587	Marojejy		FMNH
Helictopleurus rudicollis (Fairmaire 1898)	49.73	-14.43	http://id.luomus.fi/GZ.18585	Marojejy		FMNH
Helictopleurus rudicollis (Fairmaire 1898)	49.73	-14.43	http://id.luomus.fi/GZ.18591	Marojejy		FMNH
Helictopleurus rudicollis (Fairmaire 1898)	49.73	-14.43	http://id.luomus.fi/GZ.18599	Marojejy		FMNH
Helictopleurus rudicollis (Fairmaire 1898)	49.73	-14.43	http://id.luomus.fi/GZ.18595	Marojejy		FMNH
Helictopleurus rudicollis (Fairmaire 1898)	49.73	-14.43	http://id.luomus.fi/GZ.18598	Marojejy		FMNH
Helictopleurus rudicollis (Fairmaire 1898)	49.73	-14.43	http://id.luomus.fi/GZ.18597	Marojejy		FMNH
Helictopleurus rudicollis (Fairmaire 1898)	49.73	-14.43	http://id.luomus.fi/GZ.18596	Marojejy		FMNH
Helictopleurus rudicollis (Fairmaire 1898)	49.73	-14.43	http://id.luomus.fi/GZ.18592	Marojejy		FMNH
Helictopleurus rudicollis (Fairmaire 1898)	49.73	-14.43	http://id.luomus.fi/GZ.18590	Marojejy		FMNH
Helictopleurus rudicollis (Fairmaire 1898)	49.73	-14.43	http://id.luomus.fi/GZ.18593	Marojejy		FMNH
Helictopleurus rudicollis (Fairmaire 1898)	49.73	-14.43	http://id.luomus.fi/GZ.18594	Marojejy		FMNH
Helictopleurus rudicollis (Fairmaire 1898)	49.73	-14.43	http://id.luomus.fi/GZ.18606	Marojejy		FMNH
Helictopleurus rudicollis (Fairmaire 1898)	49.73	-14.43	http://id.luomus.fi/GZ.18605	Marojejy		FMNH
Helictopleurus rudicollis (Fairmaire 1898)	49.73	-14.43	http://id.luomus.fi/GZ.18584	Marojejy NP		FMNH
Helictopleurus rudicollis (Fairmaire 1898)	49.73	-14.43	http://id.luomus.fi/GZ.18600	Marojejy		FMNH
Helictopleurus rudicollis (Fairmaire 1898)	49.73	-14.43	http://id.luomus.fi/GZ.18589	Marojejy		FMNH
Helictopleurus rudicollis (Fairmaire 1898)	49.73	-14.43	http://id.luomus.fi/GZ.18603	Marojejy		FMNH
Helictopleurus rudicollis (Fairmaire 1898)	49.73	-14.43	http://id.luomus.fi/GZ.18521	Marojejy		FMNH
Helictopleurus rudicollis (Fairmaire 1898)	49.73	-14.43	http://id.luomus.fi/GZ.18601	Marojejy		FMNH
Helictopleurus rudicollis (Fairmaire 1898)	49.73	-14.43	http://id.luomus.fi/GZ.18519	Marojejy		FMNH
Helictopleurus rudicollis (Fairmaire 1898)	49.73	-14.43	http://id.luomus.fi/GZ.18588	Marojejy		FMNH
Helictopleurus rudicollis (Fairmaire 1898)	49.73	-14.43	http://id.luomus.fi/GZ.18602	Marojejy		FMNH
Helictopleurus rudicollis (Fairmaire 1898)	49.73	-14.43	http://id.luomus.fi/GZ.18604	Marojejy		FMNH
Helictopleurus rudicollis (Fairmaire 1898)	49.73	-14.43	http://id.luomus.fi/GZ.18520	Marojejy		FMNH
Helictopleurus rudicollis (Fairmaire 1898)	49.51	-14.76	http://id.luomus.fi/GZ.18761	Anjanaharibe-Sud SR		FMNH
Helictopleurus rudicollis (Fairmaire 1898)	49.51	-14.76	http://id.luomus.fi/GZ.18762	Anjanaharibe-Sud SR		FMNH
Helictopleurus rudicollis (Fairmaire 1898)	49.51	-14.76	http://id.luomus.fi/GZ.18763	Anjanaharibe-Sud SR		FMNH
Helictopleurus rudicollis (Fairmaire 1898)	49.51	-14.76	http://id.luomus.fi/GZ.18755	Anjanaharibe-Sud SR		FMNH
Helictopleurus rudicollis (Fairmaire 1898)	49.51	-14.76	http://id.luomus.fi/GZ.18764	Anjanaharibe-Sud SR		FMNH
Helictopleurus rudicollis (Fairmaire 1898)	49.51	-14.76	http://id.luomus.fi/GZ.18757	Anjanaharibe-Sud SR		FMNH
Helictopleurus rudicollis (Fairmaire 1898)	49.51	-14.76	http://id.luomus.fi/GZ.18756	Anjanaharibe-Sud SR		FMNH
Helictopleurus rudicollis (Fairmaire 1898)	49.51	-14.76	http://id.luomus.fi/GZ.18780	Anjanaharibe-Sud SR		FMNH
Helictopleurus rudicollis (Fairmaire 1898)	49.51	-14.76	http://id.luomus.fi/GZ.18760	Anjanaharibe-Sud SR		FMNH
Helictopleurus rudicollis (Fairmaire 1898)	49.51	-14.76	http://id.luomus.fi/GZ.18759	Anjanaharibe-Sud SR		FMNH
Helictopleurus rudicollis (Fairmaire 1898)	49.51	-14.76	http://id.luomus.fi/GZ.18758	Anjanaharibe-Sud SR		FMNH
Helictopleurus rudicollis (Fairmaire 1898)	49.51	-14.76	http://id.luomus.fi/GZ.18775	Anjanaharibe-Sud SR		FMNH
Helictopleurus rudicollis (Fairmaire 1898)	49.51	-14.76	http://id.luomus.fi/GZ.18778	Anjanaharibe-Sud SR		FMNH
Helictopleurus rudicollis (Fairmaire 1898)	49.51	-14.76	http://id.luomus.fi/GZ.18782	Anjanaharibe-Sud SR		FMNH
Helictopleurus rudicollis (Fairmaire 1898)	49.51	-14.76	http://id.luomus.fi/GZ.18771	Anjanaharibe-Sud SR		FMNH
Helictopleurus rudicollis (Fairmaire 1898)	49.51	-14.76	http://id.luomus.fi/GZ.18777	Anjanaharibe-Sud SR		FMNH
Helictopleurus rudicollis (Fairmaire 1898)	49.51	-14.76	http://id.luomus.fi/GZ.18783	Anjanaharibe-Sud SR		FMNH
Helictopleurus rudicollis (Fairmaire 1898)	49.51	-14.76	http://id.luomus.fi/GZ.18776	Anjanaharibe-Sud SR		FMNH
Helictopleurus rudicollis (Fairmaire 1898)	49.51	-14.76	http://id.luomus.fi/GZ.18772	Anjanaharibe-Sud SR		FMNH
Helictopleurus rudicollis (Fairmaire 1898)	49.51	-14.76	http://id.luomus.fi/GZ.18779	Anjanaharibe-Sud SR		FMNH
Helictopleurus rudicollis (Fairmaire 1898)	49.51	-14.76	http://id.luomus.fi/GZ.18769	Anjanaharibe-Sud SR		FMNH
Helictopleurus rudicollis (Fairmaire 1898)	49.51	-14.76	http://id.luomus.fi/GZ.18781	Anjanaharibe-Sud SR		FMNH
Helictopleurus rudicollis (Fairmaire 1898)	49.51	-14.76	http://id.luomus.fi/GZ.18766	Anjanaharibe-Sud SR		FMNH
Helictopleurus rudicollis (Fairmaire 1898)	49.51	-14.76	http://id.luomus.fi/GZ.18774	Anjanaharibe-Sud SR		FMNH
Helictopleurus rudicollis (Fairmaire 1898)	49.51	-14.76	http://id.luomus.fi/GZ.18773	Anjanaharibe-Sud SR		FMNH
Helictopleurus rudicollis (Fairmaire 1898)	47.93	-18.88	http://id.luomus.fi/GZ.18662	Mandraka		FMNH
Helictopleurus rudicollis (Fairmaire 1898)	47.93	-18.88	http://id.luomus.fi/GZ.18522	Mandraka		FMNH
Helictopleurus rudicollis (Fairmaire 1898)	47.93	-18.88	http://id.luomus.fi/GZ.18523	Mandraka		FMNH
Helictopleurus rudicollis (Fairmaire 1898)	49.51	-14.76	http://id.luomus.fi/GZ.18767	Anjanaharibe-Sud SR		FMNH
Helictopleurus rudicollis (Fairmaire 1898)	49.51	-14.76	http://id.luomus.fi/GZ.18765	Anjanaharibe-Sud SR		FMNH
Helictopleurus rudicollis (Fairmaire 1898)	49.51	-14.76	http://id.luomus.fi/GZ.18768	Anjanaharibe-Sud SR		FMNH
Helictopleurus rudicollis (Fairmaire 1898)	49.51	-14.76	http://id.luomus.fi/GZ.18770	Anjanaharibe-Sud SR		FMNH
Helictopleurus rudicollis (Fairmaire 1898)	49.73	-14.43	http://id.luomus.fi/GZ.18712	Marojejy NP		FMNH
Helictopleurus rudicollis (Fairmaire 1898)	49.73	-14.43	http://id.luomus.fi/GZ.18703	Marojejy NP		FMNH
Helictopleurus rudicollis (Fairmaire 1898)	49.73	-14.43	http://id.luomus.fi/GZ.18669	Marojejy NP		FMNH
Helictopleurus rudicollis (Fairmaire 1898)	49.73	-14.43	http://id.luomus.fi/GZ.18667	Marojejy NP		FMNH
Helictopleurus rudicollis (Fairmaire 1898)	49.73	-14.43	http://id.luomus.fi/GZ.18702	Marojejy NP		FMNH
Helictopleurus rudicollis (Fairmaire 1898)	49.73	-14.43	http://id.luomus.fi/GZ.18719	Marojejy NP		FMNH
Helictopleurus rudicollis (Fairmaire 1898)	49.73	-14.43	http://id.luomus.fi/GZ.18668	Marojejy NP		FMNH
Helictopleurus rudicollis (Fairmaire 1898)	49.73	-14.43	http://id.luomus.fi/GZ.18707	Marojejy NP		FMNH
Helictopleurus rudicollis (Fairmaire 1898)	49.73	-14.43	http://id.luomus.fi/GZ.18701	Marojejy NP		FMNH
Helictopleurus rudicollis (Fairmaire 1898)	49.73	-14.43	http://id.luomus.fi/GZ.18666	Marojejy NP		FMNH
Helictopleurus rudicollis (Fairmaire 1898)	49.73	-14.43	http://id.luomus.fi/GZ.18709	Marojejy NP		FMNH
Helictopleurus rudicollis (Fairmaire 1898)	49.73	-14.43	http://id.luomus.fi/GZ.18704	Marojejy NP		FMNH
Helictopleurus rudicollis (Fairmaire 1898)	49.73	-14.43	http://id.luomus.fi/GZ.18677	Marojejy NP		FMNH
Helictopleurus rudicollis (Fairmaire 1898)	49.73	-14.43	http://id.luomus.fi/GZ.18670	Marojejy NP		FMNH
Helictopleurus rudicollis (Fairmaire 1898)	49.73	-14.43	http://id.luomus.fi/GZ.18687	Marojejy NP		FMNH
Helictopleurus rudicollis (Fairmaire 1898)	49.73	-14.43	http://id.luomus.fi/GZ.18699	Marojejy NP		FMNH
Helictopleurus rudicollis (Fairmaire 1898)	49.73	-14.43	http://id.luomus.fi/GZ.18683	Marojejy NP		FMNH
Helictopleurus rudicollis (Fairmaire 1898)	49.73	-14.43	http://id.luomus.fi/GZ.18689	Marojejy NP		FMNH
Helictopleurus rudicollis (Fairmaire 1898)	49.73	-14.43	http://id.luomus.fi/GZ.18675	Marojejy NP		FMNH
Helictopleurus rudicollis (Fairmaire 1898)	49.73	-14.43	http://id.luomus.fi/GZ.18693	Marojejy NP		FMNH
Helictopleurus rudicollis (Fairmaire 1898)	49.73	-14.43	http://id.luomus.fi/GZ.18676	Marojejy NP		FMNH
Helictopleurus rudicollis (Fairmaire 1898)	49.73	-14.43	http://id.luomus.fi/GZ.18570	Marojejy NP		FMNH
Helictopleurus rudicollis (Fairmaire 1898)	49.73	-14.43	http://id.luomus.fi/GZ.18685	Marojejy NP		FMNH
Helictopleurus rudicollis (Fairmaire 1898)	49.73	-14.43	http://id.luomus.fi/GZ.18698	Marojejy NP		FMNH
Helictopleurus rudicollis (Fairmaire 1898)	49.73	-14.43	http://id.luomus.fi/GZ.18696	Marojejy NP		FMNH
Helictopleurus rudicollis (Fairmaire 1898)	49.73	-14.43	http://id.luomus.fi/GZ.18684	Marojejy NP		FMNH
Helictopleurus rudicollis (Fairmaire 1898)	49.73	-14.43	http://id.luomus.fi/GZ.18580	Marojejy NP		FMNH
Helictopleurus rudicollis (Fairmaire 1898)	49.73	-14.43	http://id.luomus.fi/GZ.18583	Marojejy NP		FMNH
Helictopleurus rudicollis (Fairmaire 1898)	49.73	-14.43	http://id.luomus.fi/GZ.18579	Marojejy NP		FMNH
Helictopleurus rudicollis (Fairmaire 1898)	49.73	-14.43	http://id.luomus.fi/GZ.18568	Marojejy NP		FMNH
Helictopleurus rudicollis (Fairmaire 1898)	49.73	-14.43	http://id.luomus.fi/GZ.18576	Marojejy NP		FMNH
Helictopleurus rudicollis (Fairmaire 1898)	49.73	-14.43	http://id.luomus.fi/GZ.18574	Marojejy NP		FMNH
Helictopleurus rudicollis (Fairmaire 1898)	49.73	-14.43	http://id.luomus.fi/GZ.18688	Marojejy NP		FMNH
Helictopleurus rudicollis (Fairmaire 1898)	49.73	-14.43	http://id.luomus.fi/GZ.18700	Marojejy NP		FMNH
Helictopleurus rudicollis (Fairmaire 1898)	49.73	-14.43	http://id.luomus.fi/GZ.18715	Marojejy NP		FMNH
Helictopleurus rudicollis (Fairmaire 1898)	49.73	-14.43	http://id.luomus.fi/GZ.18686	Marojejy NP		FMNH
Helictopleurus rudicollis (Fairmaire 1898)	49.73	-14.43	http://id.luomus.fi/GZ.18714	Marojejy NP		FMNH
Helictopleurus rudicollis (Fairmaire 1898)	49.73	-14.43	http://id.luomus.fi/GZ.18694	Marojejy NP		FMNH
Helictopleurus rudicollis (Fairmaire 1898)	49.73	-14.43	http://id.luomus.fi/GZ.18581	Marojejy NP		FMNH
Helictopleurus rudicollis (Fairmaire 1898)	49.73	-14.43	http://id.luomus.fi/GZ.18706	Marojejy NP		FMNH
Helictopleurus rudicollis (Fairmaire 1898)	49.73	-14.43	http://id.luomus.fi/GZ.18635	Marojejy NP		FMNH
Helictopleurus rudicollis (Fairmaire 1898)	49.73	-14.43	http://id.luomus.fi/GZ.18708	Marojejy NP		FMNH
Helictopleurus rudicollis (Fairmaire 1898)	49.73	-14.43	http://id.luomus.fi/GZ.18705	Marojejy NP		FMNH
Helictopleurus rudicollis (Fairmaire 1898)	49.73	-14.43	http://id.luomus.fi/GZ.18710	Marojejy NP		FMNH
Helictopleurus rudicollis (Fairmaire 1898)	49.73	-14.43	http://id.luomus.fi/GZ.18671	Marojejy NP		FMNH
Helictopleurus rudicollis (Fairmaire 1898)	49.73	-14.43	http://id.luomus.fi/GZ.18679	Marojejy NP		FMNH
Helictopleurus rudicollis (Fairmaire 1898)	49.73	-14.43	http://id.luomus.fi/GZ.18690	Marojejy NP		FMNH
Helictopleurus rudicollis (Fairmaire 1898)	49.73	-14.43	http://id.luomus.fi/GZ.18681	Marojejy NP		FMNH
Helictopleurus rudicollis (Fairmaire 1898)	49.73	-14.43	http://id.luomus.fi/GZ.18621	Marojejy NP		FMNH
Helictopleurus rudicollis (Fairmaire 1898)	49.73	-14.43	http://id.luomus.fi/GZ.18691	Marojejy NP		FMNH
Helictopleurus rudicollis (Fairmaire 1898)	49.73	-14.43	http://id.luomus.fi/GZ.18573	Marojejy NP		FMNH
Helictopleurus rudicollis (Fairmaire 1898)	49.73	-14.43	http://id.luomus.fi/GZ.18572	Marojejy NP		FMNH
Helictopleurus rudicollis (Fairmaire 1898)	49.73	-14.43	http://id.luomus.fi/GZ.18571	Marojejy NP		FMNH
Helictopleurus rudicollis (Fairmaire 1898)	49.73	-14.43	http://id.luomus.fi/GZ.18680	Marojejy NP		FMNH
Helictopleurus rudicollis (Fairmaire 1898)	49.73	-14.43	http://id.luomus.fi/GZ.18582	Marojejy NP		FMNH
Helictopleurus rudicollis (Fairmaire 1898)	49.73	-14.43	http://id.luomus.fi/GZ.18569	Marojejy NP		FMNH
Helictopleurus rudicollis (Fairmaire 1898)	49.73	-14.43	http://id.luomus.fi/GZ.18578	Marojejy NP		FMNH
Helictopleurus rudicollis (Fairmaire 1898)	49.73	-14.43	http://id.luomus.fi/GZ.18716	Marojejy NP		FMNH
Helictopleurus rudicollis (Fairmaire 1898)	49.73	-14.43	http://id.luomus.fi/GZ.18713	Marojejy NP		FMNH
Helictopleurus rudicollis (Fairmaire 1898)	49.73	-14.43	http://id.luomus.fi/GZ.18717	Marojejy NP		FMNH
Helictopleurus rudicollis (Fairmaire 1898)	49.73	-14.43	http://id.luomus.fi/GZ.18711	Marojejy NP		FMNH
Helictopleurus rudicollis (Fairmaire 1898)	49.73	-14.43	http://id.luomus.fi/GZ.18718	Marojejy NP		FMNH
Helictopleurus rudicollis (Fairmaire 1898)	49.73	-14.43	http://id.luomus.fi/GZ.18692	Marojejy NP		FMNH
Helictopleurus rudicollis (Fairmaire 1898)	49.73	-14.43	http://id.luomus.fi/GZ.18697	Marojejy NP		FMNH
Helictopleurus rudicollis (Fairmaire 1898)	49.73	-14.43	http://id.luomus.fi/GZ.18672	Marojejy NP		FMNH
Helictopleurus rudicollis (Fairmaire 1898)	49.73	-14.43	http://id.luomus.fi/GZ.18682	Marojejy NP		FMNH
Helictopleurus rudicollis (Fairmaire 1898)	49.73	-14.43	http://id.luomus.fi/GZ.18695	Marojejy NP		FMNH
Helictopleurus rudicollis (Fairmaire 1898)	49.73	-14.43	http://id.luomus.fi/GZ.18678	Marojejy NP		FMNH
Helictopleurus rudicollis (Fairmaire 1898)	49.73	-14.43	http://id.luomus.fi/GZ.18674	Marojejy NP		FMNH
Helictopleurus rudicollis (Fairmaire 1898)	49.73	-14.43	http://id.luomus.fi/GZ.18577	Marojejy NP		FMNH
Helictopleurus rudicollis (Fairmaire 1898)	49.73	-14.43	http://id.luomus.fi/GZ.18575	Marojejy NP		FMNH
Helictopleurus rudicollis (Fairmaire 1898)	49.73	-14.43	http://id.luomus.fi/GZ.18673	Marojejy NP		FMNH
Helictopleurus rudicollis (Fairmaire 1898)	49.73	-14.43	http://id.luomus.fi/GZ.18567	Marojejy NP		FMNH
Helictopleurus rudicollis (Fairmaire 1898)	50.01	-15.73	http://id.luomus.fi/GZ.18752	Andranobe, Masoala NP		FMNH
Helictopleurus rudicollis (Fairmaire 1898)	50.01	-15.73	http://id.luomus.fi/GZ.18545	Andranobe, Masoala NP		FMNH
Helictopleurus rudicollis (Fairmaire 1898)	47.43	-21.25	http://id.luomus.fi/GZ.18560	Ranomafana NP		FMNH
Helictopleurus rudicollis (Fairmaire 1898)	48.433167	-18.950075	http://id.luomus.fi/GZ.18751	Maromizaha		FMNH
Helictopleurus rudicollis (Fairmaire 1898)	47.43	-21.25	http://id.luomus.fi/GZ.18650	Ranomafana NP, Vatoharana		FMNH
Helictopleurus rudicollis (Fairmaire 1898)	47.43	-21.25	http://id.luomus.fi/GZ.18649	Ranomafana NP, Vatoharana		FMNH
Helictopleurus rudicollis (Fairmaire 1898)	47.43	-21.25	http://id.luomus.fi/GZ.18647	Ranomafana NP, Talatakely		FMNH
Helictopleurus rudicollis (Fairmaire 1898)	49.14628156	-18.85872907	http://id.luomus.fi/GZ.18750	Ambila		FMNH
Helictopleurus rudicollis (Fairmaire 1898)	47.43	-21.25	http://id.luomus.fi/GZ.18630	Ranomafana NP		FMNH
Helictopleurus rudicollis (Fairmaire 1898)	47.43	-21.25	http://id.luomus.fi/GZ.18632	Ranomafana NP		FMNH
Helictopleurus rudicollis (Fairmaire 1898)	47.43	-21.25	http://id.luomus.fi/GZ.18631	Ranomafana NP		FMNH
Helictopleurus rudicollis (Fairmaire 1898)	47.43	-21.25	http://id.luomus.fi/GZ.18730	Ranomafana NP		FMNH
Helictopleurus rudicollis (Fairmaire 1898)	47.43	-21.25	http://id.luomus.fi/GZ.18637	Ranomafana NP		FMNH
Helictopleurus rudicollis (Fairmaire 1898)	47.43	-21.25	http://id.luomus.fi/GZ.18636	Ranomafana NP		FMNH
Helictopleurus rudicollis (Fairmaire 1898)	47.43	-21.25	http://id.luomus.fi/GZ.18638	Ranomafana NP		FMNH
Helictopleurus rudicollis (Fairmaire 1898)	47.43	-21.25	http://id.luomus.fi/GZ.18633	Ranomafana NP		FMNH
Helictopleurus rudicollis (Fairmaire 1898)	47.43	-21.25	http://id.luomus.fi/GZ.18642	Ranomafana NP		FMNH
Helictopleurus rudicollis (Fairmaire 1898)	47.43	-21.25	http://id.luomus.fi/GZ.18544	Ranomafana NP		FMNH
Helictopleurus rudicollis (Fairmaire 1898)	47.43	-21.25	http://id.luomus.fi/GZ.18622	Ranomafana NP		FMNH
Helictopleurus rudicollis (Fairmaire 1898)	47.43	-21.25	http://id.luomus.fi/GZ.18623	Ranomafana NP		FMNH
Helictopleurus rudicollis (Fairmaire 1898)	47.43	-21.25	http://id.luomus.fi/GZ.18627	Ranomafana NP		FMNH
Helictopleurus rudicollis (Fairmaire 1898)	47.43	-21.25	http://id.luomus.fi/GZ.18628	Ranomafana NP		FMNH
Helictopleurus rudicollis (Fairmaire 1898)	47.43	-21.25	http://id.luomus.fi/GZ.18786	Ranomafana NP, Vatoharana		FMNH
Helictopleurus rudicollis (Fairmaire 1898)	47.43	-21.25	http://id.luomus.fi/GZ.18612	Ranomafana NP, Vatoharana		FMNH
Helictopleurus rudicollis (Fairmaire 1898)	47.43	-21.25	http://id.luomus.fi/GZ.18615	Ranomafana NP, Vatoharana		FMNH
Helictopleurus rudicollis (Fairmaire 1898)	47.43	-21.25	http://id.luomus.fi/GZ.18548	Ranomafana NP		FMNH
Helictopleurus rudicollis (Fairmaire 1898)	47.43	-21.25	http://id.luomus.fi/GZ.18549	Ranomafana NP		FMNH
Helictopleurus rudicollis (Fairmaire 1898)	47.43	-21.25	http://id.luomus.fi/GZ.18618	Ranomafana NP		FMNH
Helictopleurus rudicollis (Fairmaire 1898)	47.43	-21.25	http://id.luomus.fi/GZ.18532	Ranomafana NP		FMNH
Helictopleurus rudicollis (Fairmaire 1898)	47.43	-21.25	http://id.luomus.fi/GZ.18789	Ranomafana NP		FMNH
Helictopleurus rudicollis (Fairmaire 1898)	47.43	-21.25	http://id.luomus.fi/GZ.18788	Ranomafana NP		FMNH
Helictopleurus rudicollis (Fairmaire 1898)	47.43	-21.25	http://id.luomus.fi/GZ.18732	Ranomafana NP		FMNH
Helictopleurus rudicollis (Fairmaire 1898)	47.43	-21.25	http://id.luomus.fi/GZ.18731	Ranomafana NP		FMNH
Helictopleurus rudicollis (Fairmaire 1898)	47.43	-21.25	http://id.luomus.fi/GZ.18787	Ranomafana NP		FMNH
Helictopleurus rudicollis (Fairmaire 1898)	47.43	-21.25	http://id.luomus.fi/GZ.18735	Ranomafana NP		FMNH
Helictopleurus rudicollis (Fairmaire 1898)	47.43	-21.25	http://id.luomus.fi/GZ.18729	Ranomafana NP		FMNH
Helictopleurus rudicollis (Fairmaire 1898)	47.43	-21.25	http://id.luomus.fi/GZ.18641	Ranomafana NP		FMNH
Helictopleurus rudicollis (Fairmaire 1898)	47.43	-21.25	http://id.luomus.fi/GZ.18652	Ranomafana NP		FMNH
Helictopleurus rudicollis (Fairmaire 1898)	47.43	-21.25	http://id.luomus.fi/GZ.18639	Ranomafana NP		FMNH
Helictopleurus rudicollis (Fairmaire 1898)	47.43	-21.25	http://id.luomus.fi/GZ.18634	Ranomafana NP		FMNH
Helictopleurus rudicollis (Fairmaire 1898)	47.43	-21.25	http://id.luomus.fi/GZ.18653	Ranomafana NP		FMNH
Helictopleurus rudicollis (Fairmaire 1898)	47.43	-21.25	http://id.luomus.fi/GZ.18654	Ranomafana NP		FMNH
Helictopleurus rudicollis (Fairmaire 1898)	47.43	-21.25	http://id.luomus.fi/GZ.18640	Ranomafana NP		FMNH
Helictopleurus rudicollis (Fairmaire 1898)	47.43	-21.25	http://id.luomus.fi/GZ.18543	Ranomafana NP		FMNH
Helictopleurus rudicollis (Fairmaire 1898)	47.43	-21.25	http://id.luomus.fi/GZ.18533	Ranomafana NP		FMNH
Helictopleurus rudicollis (Fairmaire 1898)	47.43	-21.25	http://id.luomus.fi/GZ.18648	Ranomafana NP		FMNH
Helictopleurus rudicollis (Fairmaire 1898)	47.43	-21.25	http://id.luomus.fi/GZ.18646	Ranomafana NP		FMNH
Helictopleurus rudicollis (Fairmaire 1898)	47.43	-21.25	http://id.luomus.fi/GZ.18625	Ranomafana NP		FMNH
Helictopleurus rudicollis (Fairmaire 1898)	47.43	-21.25	http://id.luomus.fi/GZ.18624	Ranomafana NP		FMNH
Helictopleurus rudicollis (Fairmaire 1898)	47.43	-21.25	http://id.luomus.fi/GZ.18626	Ranomafana NP		FMNH
Helictopleurus rudicollis (Fairmaire 1898)	47.43	-21.25	http://id.luomus.fi/GZ.18550	Ranomafana NP		FMNH
Helictopleurus rudicollis (Fairmaire 1898)	47.43	-21.25	http://id.luomus.fi/GZ.18551	Ranomafana NP		FMNH
Helictopleurus rudicollis (Fairmaire 1898)	47.43	-21.25	http://id.luomus.fi/GZ.18609	Ranomafana NP		FMNH
Helictopleurus rudicollis (Fairmaire 1898)	47.43	-21.25	http://id.luomus.fi/GZ.18607	Ranomafana NP		FMNH
Helictopleurus rudicollis (Fairmaire 1898)	47.43	-21.25	http://id.luomus.fi/GZ.18608	Ranomafana NP		FMNH
Helictopleurus rudicollis (Fairmaire 1898)	47.43	-21.25	http://id.luomus.fi/GZ.18610	Ranomafana NP		FMNH
Helictopleurus rudicollis (Fairmaire 1898)	47.43	-21.25	http://id.luomus.fi/GZ.18614	Ranomafana NP		FMNH
Helictopleurus rudicollis (Fairmaire 1898)	47.43	-21.25	http://id.luomus.fi/GZ.18737	Ranomafana NP		FMNH
Helictopleurus rudicollis (Fairmaire 1898)	47.43	-21.25	http://id.luomus.fi/GZ.18740	Ranomafana NP		FMNH
Helictopleurus rudicollis (Fairmaire 1898)	47.43	-21.25	http://id.luomus.fi/GZ.18746	Ranomafana NP		FMNH
Helictopleurus rudicollis (Fairmaire 1898)	47.43	-21.25	http://id.luomus.fi/GZ.18743	Ranomafana NP		FMNH
Helictopleurus rudicollis (Fairmaire 1898)	47.43	-21.25	http://id.luomus.fi/GZ.18744	Ranomafana NP		FMNH
Helictopleurus rudicollis (Fairmaire 1898)	47.43	-21.25	http://id.luomus.fi/GZ.18722	Ranomafana NP		FMNH
Helictopleurus rudicollis (Fairmaire 1898)	47.43	-21.25	http://id.luomus.fi/GZ.18724	Ranomafana NP		FMNH
Helictopleurus rudicollis (Fairmaire 1898)	47.43	-21.25	http://id.luomus.fi/GZ.18723	Ranomafana NP		FMNH
Helictopleurus rudicollis (Fairmaire 1898)	47.43	-21.25	http://id.luomus.fi/GZ.18721	Ranomafana NP		FMNH
Helictopleurus rudicollis (Fairmaire 1898)	47.43	-21.25	http://id.luomus.fi/GZ.18745	Ranomafana NP		FMNH
Helictopleurus rudicollis (Fairmaire 1898)	47.43	-21.25	http://id.luomus.fi/GZ.18738	Ranomafana NP		FMNH
Helictopleurus rudicollis (Fairmaire 1898)	47.43	-21.25	http://id.luomus.fi/GZ.18736	Ranomafana NP		FMNH
Helictopleurus rudicollis (Fairmaire 1898)	47.43	-21.25	http://id.luomus.fi/GZ.18728	Ranomafana NP		FMNH
Helictopleurus rudicollis (Fairmaire 1898)	47.43	-21.25	http://id.luomus.fi/GZ.18747	Ranomafana NP		FMNH
Helictopleurus rudicollis (Fairmaire 1898)	47.43	-21.25	http://id.luomus.fi/GZ.18727	Ranomafana NP		FMNH
Helictopleurus rudicollis (Fairmaire 1898)	47.43	-21.25	http://id.luomus.fi/GZ.18726	Ranomafana NP		FMNH
Helictopleurus rudicollis (Fairmaire 1898)	47.43	-21.25	http://id.luomus.fi/GZ.18748	Ranomafana NP		FMNH
Helictopleurus rudicollis (Fairmaire 1898)	47.43	-21.25	http://id.luomus.fi/GZ.18742	Ranomafana NP		FMNH
Helictopleurus rudicollis (Fairmaire 1898)	47.43	-21.25	http://id.luomus.fi/GZ.18725	Ranomafana NP		FMNH
Helictopleurus rudicollis (Fairmaire 1898)	47.43	-21.25	http://id.luomus.fi/GZ.18741	Ranomafana NP		FMNH
Helictopleurus rudicollis (Fairmaire 1898)	47.43	-21.25	http://id.luomus.fi/GZ.18739	Ranomafana NP		FMNH
Helictopleurus rudicollis (Fairmaire 1898)	47.43	-21.25	http://id.luomus.fi/GZ.18629	Ranomafana NP		FMNH
Helictopleurus rudicollis (Fairmaire 1898)	47.43	-21.25	http://id.luomus.fi/GZ.18535	Ranomafana NP		FMNH
Helictopleurus rudicollis (Fairmaire 1898)	47.43	-21.25	http://id.luomus.fi/GZ.18616	Ranomafana NP		FMNH
Helictopleurus rudicollis (Fairmaire 1898)	47.43	-21.25	http://id.luomus.fi/GZ.18547	Ranomafana NP		FMNH
Helictopleurus rudicollis (Fairmaire 1898)	47.43	-21.25	http://id.luomus.fi/GZ.18542	Ranomafana NP		FMNH
Helictopleurus rudicollis (Fairmaire 1898)	47.43	-21.25	http://id.luomus.fi/GZ.18539	Ranomafana NP		FMNH
Helictopleurus rudicollis (Fairmaire 1898)	47.43	-21.25	http://id.luomus.fi/GZ.18536	Ranomafana NP		FMNH
Helictopleurus rudicollis (Fairmaire 1898)	47.43	-21.25	http://id.luomus.fi/GZ.18546	Ranomafana NP		FMNH
Helictopleurus rudicollis (Fairmaire 1898)	47.43	-21.25	http://id.luomus.fi/GZ.18541	Ranomafana NP		FMNH
Helictopleurus rudicollis (Fairmaire 1898)	47.43	-21.25	http://id.luomus.fi/GZ.18534	Ranomafana NP		FMNH
Helictopleurus rudicollis (Fairmaire 1898)	47.43	-21.25	http://id.luomus.fi/GZ.18537	Ranomafana NP		FMNH
Helictopleurus rudicollis (Fairmaire 1898)	47.43	-21.25	http://id.luomus.fi/GZ.18540	Ranomafana NP		FMNH
Helictopleurus rudicollis (Fairmaire 1898)	47.43	-21.25	http://id.luomus.fi/GZ.18538	Ranomafana NP		FMNH
Helictopleurus rudicollis (Fairmaire 1898)	47.43	-21.25	http://id.luomus.fi/GZ.18611	Ranomafana NP		FMNH
Helictopleurus rudicollis (Fairmaire 1898)	47.43	-21.25	http://id.luomus.fi/GZ.18559	Ranomafana NP		FMNH
Helictopleurus rudicollis (Fairmaire 1898)	47.43	-21.25	http://id.luomus.fi/GZ.18565	Ranomafana NP		FMNH
Helictopleurus rudicollis (Fairmaire 1898)	47.43	-21.25	http://id.luomus.fi/GZ.18553	Ranomafana NP		FMNH
Helictopleurus rudicollis (Fairmaire 1898)	47.43	-21.25	http://id.luomus.fi/GZ.18566	Ranomafana NP		FMNH
Helictopleurus rudicollis (Fairmaire 1898)	47.43	-21.25	http://id.luomus.fi/GZ.18552	Ranomafana NP		FMNH
Helictopleurus rudicollis (Fairmaire 1898)	47.43	-21.25	http://id.luomus.fi/GZ.18557	Ranomafana NP		FMNH
Helictopleurus rudicollis (Fairmaire 1898)	47.43	-21.25	http://id.luomus.fi/GZ.18554	Ranomafana NP		FMNH
Helictopleurus rudicollis (Fairmaire 1898)	47.43	-21.25	http://id.luomus.fi/GZ.18558	Ranomafana NP		FMNH
Helictopleurus rudicollis (Fairmaire 1898)	47.43	-21.25	http://id.luomus.fi/GZ.18555	Ranomafana NP		FMNH
Helictopleurus rudicollis (Fairmaire 1898)	47.43	-21.25	http://id.luomus.fi/GZ.18564	Ranomafana NP		FMNH
Helictopleurus rudicollis (Fairmaire 1898)	47.43	-21.25	http://id.luomus.fi/GZ.18556	Ranomafana NP		FMNH
Helictopleurus rudicollis (Fairmaire 1898)	47.43	-21.25	http://id.luomus.fi/GZ.18563	Ranomafana NP		FMNH
Helictopleurus rudicollis (Fairmaire 1898)	47.43	-21.25	http://id.luomus.fi/GZ.18651	Ranomafana NP		FMNH
Helictopleurus rudicollis (Fairmaire 1898)	47.43	-21.25	http://id.luomus.fi/GZ.18656	Ranomafana NP		FMNH
Helictopleurus rudicollis (Fairmaire 1898)	47.43	-21.25	http://id.luomus.fi/GZ.18655	Ranomafana NP		FMNH
Helictopleurus rudicollis (Fairmaire 1898)	47.43	-21.25	http://id.luomus.fi/GZ.18784	Ranomafana NP		FMNH
Helictopleurus rudicollis (Fairmaire 1898)	47.43	-21.25	http://id.luomus.fi/GZ.18785	Ranomafana NP		FMNH
Helictopleurus rudicollis (Fairmaire 1898)	47.43	-21.25	http://id.luomus.fi/GZ.18617	Ranomafana NP		FMNH
Helictopleurus rudicollis (Fairmaire 1898)	47.43	-21.25	http://id.luomus.fi/GZ.18562	Ranomafana NP		FMNH
Helictopleurus rudicollis (Fairmaire 1898)	47.43	-21.25	http://id.luomus.fi/GZ.18561	Ranomafana NP		FMNH
Helictopleurus rudicollis (Fairmaire 1898)	47.43	-21.25	http://id.luomus.fi/GZ.18613	Ranomafana NP		FMNH
Helictopleurus rudicollis (Fairmaire 1898)	47.43	-21.25	http://id.luomus.fi/GZ.18734	Ranomafana NP		FMNH
Helictopleurus rudicollis (Fairmaire 1898)	47.43	-21.25	http://id.luomus.fi/GZ.18733	Ranomafana NP		FMNH
Helictopleurus rudicollis (Fairmaire 1898)	47.43	-21.25	http://id.luomus.fi/GZ.18753	Ranomafana NP		FMNH
Helictopleurus rudicollis (Fairmaire 1898)	47.43	-21.25	http://id.luomus.fi/GZ.18754	Ranomafana NP		FMNH
Helictopleurus rudicollis (Fairmaire 1898)	47.43	-21.25	http://id.luomus.fi/GZ.18657	Ranomafana NP		FMNH
Helictopleurus rudicollis (Fairmaire 1898)	47.43	-21.25	http://id.luomus.fi/GZ.18660	Ranomafana NP		FMNH
Helictopleurus rudicollis (Fairmaire 1898)	47.43	-21.25	http://id.luomus.fi/GZ.18659	Ranomafana NP		FMNH
Helictopleurus rudicollis (Fairmaire 1898)	47.43	-21.25	http://id.luomus.fi/GZ.18658	Ranomafana NP		FMNH
Helictopleurus rudicollis (Fairmaire 1898)	47.43	-21.25	http://id.luomus.fi/GZ.18661	Ranomafana NP		FMNH
Helictopleurus rudicollis (Fairmaire 1898)	47.43	-21.25	http://id.luomus.fi/GZ.18720	Ranomafana NP		FMNH
Helictopleurus rudicollis (Fairmaire 1898)	47.43	-21.25	http://id.luomus.fi/GZ.18643	Ranomafana NP, Talatakely		FMNH
Helictopleurus rudicollis (Fairmaire 1898)	47.43	-21.25	http://id.luomus.fi/GZ.18644	Ranomafana NP, Talatakely		FMNH
Helictopleurus rudicollis (Fairmaire 1898)	47.43	-21.25	http://id.luomus.fi/GZ.18645	Ranomafana NP, Talatakely		FMNH
Helictopleurus rudicollis (Fairmaire 1898)	47.43	-21.25	http://id.luomus.fi/GZ.18749	Ranomafana NP		FMNH
Helictopleurus rudicollis (Fairmaire 1898)	47.43	-21.25	http://id.luomus.fi/GZ.18619	Ranomafana NP		FMNH
Helictopleurus rudicollis (Fairmaire 1898)	47.43	-21.25	http://id.luomus.fi/GZ.18620	Ranomafana NP		FMNH
Helictopleurus rudicollis (Fairmaire 1898)			http://id.luomus.fi/GZ.18531	Andranomiaro		FMNH
Helictopleurus splendidus D'Orbigny 1915	50.04036542	-14.19077187	MALP0532	Est. Bemarivo	PT	MNHN
Helictopleurus splendidus D'Orbigny 1915	47.088401	-21.447807	MALP0531	Fianarantsoa	TYPE	MNHN
Helictopleurus vadoni Lebis 1960	49.984004	-15.309246	MALP0820	Ankovana	PT	MNHN
Helictopleurus vadoni Lebis 1960	49.742796	-15.43355	MALP0819	Maroantsetra	TYPE	MNHN
Helictopleurus vadoni Lebis 1960	49.73	-14.43	http://id.luomus.fi/GZ.19877	Marojejy NP		FMNH
Helictopleurus vadoni Lebis 1960	49.73	-14.43	http://id.luomus.fi/GZ.19878	Marojejy NP		FMNH
Helictopleurus vadoni Lebis 1960	49.73	-14.43	http://id.luomus.fi/GZ.19879	Marojejy NP		FMNH
Helictopleurus vadoni Lebis 1960	49.73	-14.43	http://id.luomus.fi/GZ.19876	Marojejy NP		FMNH
Helictopleurus vadoni Lebis 1960	49.73	-14.43	http://id.luomus.fi/GZ.19875	Marojejy NP		FMNH
Helictopleurus vadoni Lebis 1960	49.73	-14.43	http://id.luomus.fi/GZ.19813	Marojejy NP		FMNH
Helictopleurus vadoni Lebis 1960	49.73	-14.43	http://id.luomus.fi/GZ.19825	Marojejy NP		FMNH
Helictopleurus vadoni Lebis 1960	49.73	-14.43	http://id.luomus.fi/GZ.19807	Marojejy NP		FMNH
Helictopleurus vadoni Lebis 1960	49.73	-14.43	http://id.luomus.fi/GZ.19800	Marojejy NP		FMNH
Helictopleurus vadoni Lebis 1960	49.73	-14.43	http://id.luomus.fi/GZ.19824	Marojejy NP		FMNH
Helictopleurus vadoni Lebis 1960	49.73	-14.43	http://id.luomus.fi/GZ.19799	Marojejy NP		FMNH
Helictopleurus vadoni Lebis 1960	49.73	-14.43	http://id.luomus.fi/GZ.19801	Marojejy NP		FMNH
Helictopleurus vadoni Lebis 1960	49.73	-14.43	http://id.luomus.fi/GZ.19810	Marojejy NP		FMNH
Helictopleurus vadoni Lebis 1960	49.73	-14.43	http://id.luomus.fi/GZ.19790	Marojejy NP		FMNH
Helictopleurus vadoni Lebis 1960	49.73	-14.43	http://id.luomus.fi/GZ.19887	Marojejy NP		FMNH
Helictopleurus vadoni Lebis 1960	49.73	-14.43	http://id.luomus.fi/GZ.19871	Marojejy NP		FMNH
Helictopleurus vadoni Lebis 1960	49.73	-14.43	http://id.luomus.fi/GZ.19867	Marojejy NP		FMNH
Helictopleurus vadoni Lebis 1960	49.73	-14.43	http://id.luomus.fi/GZ.19898	Marojejy NP		FMNH
Helictopleurus vadoni Lebis 1960	49.73	-14.43	http://id.luomus.fi/GZ.19856	Marojejy NP		FMNH
Helictopleurus vadoni Lebis 1960	49.73	-14.43	http://id.luomus.fi/GZ.19881	Marojejy NP		FMNH
Helictopleurus vadoni Lebis 1960	49.73	-14.43	http://id.luomus.fi/GZ.19890	Marojejy NP		FMNH
Helictopleurus vadoni Lebis 1960	49.73	-14.43	http://id.luomus.fi/GZ.19850	Marojejy NP		FMNH
Helictopleurus vadoni Lebis 1960	49.73	-14.43	http://id.luomus.fi/GZ.19888	Marojejy NP		FMNH
Helictopleurus vadoni Lebis 1960	49.73	-14.43	http://id.luomus.fi/GZ.19866	Marojejy NP		FMNH
Helictopleurus vadoni Lebis 1960	49.73	-14.43	http://id.luomus.fi/GZ.19897	Marojejy NP		FMNH
Helictopleurus vadoni Lebis 1960	49.73	-14.43	http://id.luomus.fi/GZ.19861	Marojejy NP		FMNH
Helictopleurus vadoni Lebis 1960	49.73	-14.43	http://id.luomus.fi/GZ.19852	Marojejy NP		FMNH
Helictopleurus vadoni Lebis 1960	49.73	-14.43	http://id.luomus.fi/GZ.19873	Marojejy NP		FMNH
Helictopleurus vadoni Lebis 1960	49.73	-14.43	http://id.luomus.fi/GZ.19872	Marojejy NP		FMNH
Helictopleurus vadoni Lebis 1960	49.73	-14.43	http://id.luomus.fi/GZ.19899	Marojejy NP		FMNH
Helictopleurus vadoni Lebis 1960	49.73	-14.43	http://id.luomus.fi/GZ.19859	Marojejy NP		FMNH
Helictopleurus vadoni Lebis 1960	49.73	-14.43	http://id.luomus.fi/GZ.19857	Marojejy NP		FMNH
Helictopleurus vadoni Lebis 1960	49.73	-14.43	http://id.luomus.fi/GZ.19885	Marojejy NP		FMNH
Helictopleurus vadoni Lebis 1960	49.73	-14.43	http://id.luomus.fi/GZ.19787	Marojejy NP		FMNH
Helictopleurus vadoni Lebis 1960	49.73	-14.43	http://id.luomus.fi/GZ.19880	Marojejy NP		FMNH
Helictopleurus vadoni Lebis 1960	49.73	-14.43	http://id.luomus.fi/GZ.19842	Marojejy NP		FMNH
Helictopleurus vadoni Lebis 1960	49.73	-14.43	http://id.luomus.fi/GZ.19841	Marojejy NP		FMNH
Helictopleurus vadoni Lebis 1960	49.73	-14.43	http://id.luomus.fi/GZ.19858	Marojejy NP		FMNH
Helictopleurus vadoni Lebis 1960	49.73	-14.43	http://id.luomus.fi/GZ.19864	Marojejy NP		FMNH
Helictopleurus vadoni Lebis 1960	49.73	-14.43	http://id.luomus.fi/GZ.19862	Marojejy NP		FMNH
Helictopleurus vadoni Lebis 1960	49.73	-14.43	http://id.luomus.fi/GZ.19884	Marojejy NP		FMNH
Helictopleurus vadoni Lebis 1960	49.73	-14.43	http://id.luomus.fi/GZ.19869	Marojejy NP		FMNH
Helictopleurus vadoni Lebis 1960	49.73	-14.43	http://id.luomus.fi/GZ.19889	Marojejy NP		FMNH
Helictopleurus vadoni Lebis 1960	49.73	-14.43	http://id.luomus.fi/GZ.19886	Marojejy NP		FMNH
Helictopleurus vadoni Lebis 1960	49.73	-14.43	http://id.luomus.fi/GZ.19896	Marojejy NP		FMNH
Helictopleurus vadoni Lebis 1960	49.73	-14.43	http://id.luomus.fi/GZ.19882	Marojejy NP		FMNH
Helictopleurus vadoni Lebis 1960	49.73	-14.43	http://id.luomus.fi/GZ.19892	Marojejy NP		FMNH
Helictopleurus vadoni Lebis 1960	49.73	-14.43	http://id.luomus.fi/GZ.19840	Marojejy NP		FMNH
Helictopleurus vadoni Lebis 1960	49.73	-14.43	http://id.luomus.fi/GZ.19883	Marojejy NP		FMNH
Helictopleurus vadoni Lebis 1960	49.73	-14.43	http://id.luomus.fi/GZ.19868	Marojejy NP		FMNH
Helictopleurus vadoni Lebis 1960	49.73	-14.43	http://id.luomus.fi/GZ.19891	Marojejy NP		FMNH
Helictopleurus vadoni Lebis 1960	49.73	-14.43	http://id.luomus.fi/GZ.19863	Marojejy NP		FMNH
Helictopleurus vadoni Lebis 1960	49.73	-14.43	http://id.luomus.fi/GZ.19870	Marojejy NP		FMNH
Helictopleurus vadoni Lebis 1960	49.73	-14.43	http://id.luomus.fi/GZ.19865	Marojejy NP		FMNH
Helictopleurus vadoni Lebis 1960	49.73	-14.43	http://id.luomus.fi/GZ.19860	Marojejy NP		FMNH
Helictopleurus vadoni Lebis 1960	49.73	-14.43	http://id.luomus.fi/GZ.19844	Marojejy NP		FMNH
Helictopleurus vadoni Lebis 1960	49.73	-14.43	http://id.luomus.fi/GZ.19794	Marojejy NP		FMNH
Helictopleurus vadoni Lebis 1960	49.73	-14.43	http://id.luomus.fi/GZ.19838	Marojejy NP		FMNH
Helictopleurus vadoni Lebis 1960	49.73	-14.43	http://id.luomus.fi/GZ.19831	Marojejy NP		FMNH
Helictopleurus vadoni Lebis 1960	49.73	-14.43	http://id.luomus.fi/GZ.19836	Marojejy NP		FMNH
Helictopleurus vadoni Lebis 1960	49.73	-14.43	http://id.luomus.fi/GZ.19832	Marojejy NP		FMNH
Helictopleurus vadoni Lebis 1960	49.73	-14.43	http://id.luomus.fi/GZ.19834	Marojejy NP		FMNH
Helictopleurus vadoni Lebis 1960	49.73	-14.43	http://id.luomus.fi/GZ.19823	Marojejy NP		FMNH
Helictopleurus vadoni Lebis 1960	49.73	-14.43	http://id.luomus.fi/GZ.19797	Marojejy NP		FMNH
Helictopleurus vadoni Lebis 1960	49.73	-14.43	http://id.luomus.fi/GZ.19796	Marojejy NP		FMNH
Helictopleurus vadoni Lebis 1960	49.73	-14.43	http://id.luomus.fi/GZ.19808	Marojejy NP		FMNH
Helictopleurus vadoni Lebis 1960	49.73	-14.43	http://id.luomus.fi/GZ.19811	Marojejy NP		FMNH
Helictopleurus vadoni Lebis 1960	49.73	-14.43	http://id.luomus.fi/GZ.19816	Marojejy NP		FMNH
Helictopleurus vadoni Lebis 1960	49.73	-14.43	http://id.luomus.fi/GZ.19835	Marojejy NP		FMNH
Helictopleurus vadoni Lebis 1960	49.73	-14.43	http://id.luomus.fi/GZ.19804	Marojejy NP		FMNH
Helictopleurus vadoni Lebis 1960	49.73	-14.43	http://id.luomus.fi/GZ.19792	Marojejy NP		FMNH
Helictopleurus vadoni Lebis 1960	49.73	-14.43	http://id.luomus.fi/GZ.19803	Marojejy NP		FMNH
Helictopleurus vadoni Lebis 1960	49.73	-14.43	http://id.luomus.fi/GZ.19789	Marojejy NP		FMNH
Helictopleurus vadoni Lebis 1960	49.73	-14.43	http://id.luomus.fi/GZ.19819	Marojejy NP		FMNH
Helictopleurus vadoni Lebis 1960	49.73	-14.43	http://id.luomus.fi/GZ.19812	Marojejy NP		FMNH
Helictopleurus vadoni Lebis 1960	49.73	-14.43	http://id.luomus.fi/GZ.19802	Marojejy NP		FMNH
Helictopleurus vadoni Lebis 1960	49.73	-14.43	http://id.luomus.fi/GZ.19795	Marojejy NP		FMNH
Helictopleurus vadoni Lebis 1960	49.73	-14.43	http://id.luomus.fi/GZ.19827	Marojejy NP		FMNH
Helictopleurus vadoni Lebis 1960	49.73	-14.43	http://id.luomus.fi/GZ.19826	Marojejy NP		FMNH
Helictopleurus vadoni Lebis 1960	49.73	-14.43	http://id.luomus.fi/GZ.19839	Marojejy NP		FMNH
Helictopleurus vadoni Lebis 1960	49.73	-14.43	http://id.luomus.fi/GZ.19814	Marojejy NP		FMNH
Helictopleurus vadoni Lebis 1960	49.73	-14.43	http://id.luomus.fi/GZ.19828	Marojejy NP		FMNH
Helictopleurus vadoni Lebis 1960	49.73	-14.43	http://id.luomus.fi/GZ.19788	Marojejy NP		FMNH
Helictopleurus vadoni Lebis 1960	49.73	-14.43	http://id.luomus.fi/GZ.19830	Marojejy NP		FMNH
Helictopleurus vadoni Lebis 1960	49.73	-14.43	http://id.luomus.fi/GZ.19821	Marojejy NP		FMNH
Helictopleurus vadoni Lebis 1960	49.73	-14.43	http://id.luomus.fi/GZ.19805	Marojejy NP		FMNH
Helictopleurus vadoni Lebis 1960	49.73	-14.43	http://id.luomus.fi/GZ.19829	Marojejy NP		FMNH
Helictopleurus vadoni Lebis 1960	49.73	-14.43	http://id.luomus.fi/GZ.19793	Marojejy NP		FMNH
Helictopleurus vadoni Lebis 1960	49.73	-14.43	http://id.luomus.fi/GZ.19809	Marojejy NP		FMNH
Helictopleurus vadoni Lebis 1960	49.73	-14.43	http://id.luomus.fi/GZ.19822	Marojejy NP		FMNH
Helictopleurus vadoni Lebis 1960	49.73	-14.43	http://id.luomus.fi/GZ.19806	Marojejy NP		FMNH
Helictopleurus vadoni Lebis 1960	49.73	-14.43	http://id.luomus.fi/GZ.19833	Marojejy NP		FMNH
Helictopleurus vadoni Lebis 1960	49.73	-14.43	http://id.luomus.fi/GZ.19798	Marojejy NP		FMNH
Helictopleurus vadoni Lebis 1960	49.73	-14.43	http://id.luomus.fi/GZ.19786	Marojejy NP		FMNH
Helictopleurus vadoni Lebis 1960	49.73	-14.43	http://id.luomus.fi/GZ.19855	Marojejy NP		FMNH
Helictopleurus vadoni Lebis 1960	49.73	-14.43	http://id.luomus.fi/GZ.19894	Marojejy NP		FMNH
Helictopleurus vadoni Lebis 1960	49.73	-14.43	http://id.luomus.fi/GZ.19874	Marojejy NP		FMNH
Helictopleurus vadoni Lebis 1960	49.73	-14.43	http://id.luomus.fi/GZ.19895	Marojejy NP		FMNH
Helictopleurus vadoni Lebis 1960	49.73	-14.43	http://id.luomus.fi/GZ.19854	Marojejy NP		FMNH
Helictopleurus vadoni Lebis 1960	49.73	-14.43	http://id.luomus.fi/GZ.19893	Marojejy NP		FMNH
Helictopleurus vadoni Lebis 1960	49.73	-14.43	http://id.luomus.fi/GZ.19820	Marojejy NP		FMNH
Helictopleurus vadoni Lebis 1960	49.73	-14.43	http://id.luomus.fi/GZ.19815	Marojejy NP		FMNH
Helictopleurus vadoni Lebis 1960	49.73	-14.43	http://id.luomus.fi/GZ.19837	Marojejy NP		FMNH
Helictopleurus vadoni Lebis 1960	49.73	-14.43	http://id.luomus.fi/GZ.19791	Marojejy NP		FMNH
Helictopleurus vadoni Lebis 1960	49.73	-14.43	http://id.luomus.fi/GZ.19818	Marojejy NP		FMNH
Helictopleurus vadoni Lebis 1960	49.73	-14.43	http://id.luomus.fi/GZ.19817	Marojejy NP		FMNH
Helictopleurus vadoni Lebis 1960	49.73	-14.43	http://id.luomus.fi/GZ.19849	Marojejy NP		FMNH
Helictopleurus vadoni Lebis 1960	49.73	-14.43	http://id.luomus.fi/GZ.19848	Marojejy NP		FMNH
Helictopleurus vadoni Lebis 1960	49.73	-14.43	http://id.luomus.fi/GZ.19843	Marojejy NP		FMNH
Helictopleurus vadoni Lebis 1960	49.73	-14.43	http://id.luomus.fi/GZ.19853	Marojejy NP		FMNH
Helictopleurus vadoni Lebis 1960	49.73	-14.43	http://id.luomus.fi/GZ.19851	Marojejy NP		FMNH
Helictopleurus vadoni Lebis 1960	49.73	-14.43	http://id.luomus.fi/GZ.19847	Marojejy NP		FMNH
Helictopleurus vadoni Lebis 1960	49.73	-14.43	http://id.luomus.fi/GZ.19845	Marojejy NP		FMNH
Helictopleurus vadoni Lebis 1960	49.73	-14.43	http://id.luomus.fi/GZ.19846	Marojejy NP		FMNH
Helictopleurus halffteri Balthasar, 1964	48.58368555	-17.43341365		Antsianaka	HT	NMPC
Helictopleurus hypocrita Balthasar, 1941				Madagascar	HT	NMPC
Helictopleurus perpunctatus Balthasar 1963				Madagascar	PT	NMPC
