# Supplementary material for: Towards computable taxonomic knowledge: Leveraging nanopublications for sharing new synonyms in the Madagascan genus Helictopleurus (Coleoptera, Scarabaeinae)
Source: Biodivers Data J. 2024 Jun 14;12:e120304. doi: 10.3897/BDJ.12.e120304 (PMC11193050; doi:10.3897/BDJ.12.e120304)
Supplement: Supplementary material 2 — SPARQL query [file bdj-12-e120304-s002.sparql]

prefix rdfs: <http://www.w3.org/2000/01/rdf-schema#>
prefix np: <http://www.nanopub.org/nschema#>
prefix npa: <http://purl.org/nanopub/admin/>
prefix npx: <http://purl.org/nanopub/x/>
prefix xsd: <http://www.w3.org/2001/XMLSchema#>
prefix dct: <http://purl.org/dc/terms/>
prefix biolink: <https://w3id.org/biolink/vocab/>
prefix biodiv: <https://w3id.org/kpxl/biodiv/terms/>
prefix prov: <http://www.w3.org/ns/prov#>
prefix obo: <http://purl.obolibrary.org/obo/>

select ?label ?date ?np ?subjtaxonname ?objtaxonname ?source where {
  graph npa:graph {
    ?np rdfs:label ?label ;
        npa:hasValidSignatureForPublicKey ?pubkey ;
        dct:created ?date ;
        np:hasAssertion ?a ;
        np:hasProvenance ?p .
    filter not exists { ?npx npx:invalidates ?np ; npa:hasValidSignatureForPublicKey ?pubkey . }
    filter not exists { ?np npx:hasNanopubType npx:ExampleNanopub . }
  }
  graph ?a {
    ?association a biolink:OrganismTaxonToOrganismTaxonAssociation ;
      biolink:subject ?subjtaxon ;
      biolink:predicate obo:NOMEN_0000285 ;
      biolink:object ?objtaxon .
    ?subjtaxon biodiv:hasTaxonName ?subjtaxonname .
    ?objtaxon biodiv:hasTaxonName ?objtaxonname .
  }
  graph ?p {
    ?a prov:wasDerivedFrom ?source .
  }
}
order by desc(?date)
